# Supplementary material for: Cocultured porcine granulosa cells respond to excess non-esterified fatty acids during in vitro maturation
Source: J Ovarian Res. 2021 Oct 28;14:142. doi: 10.1186/s13048-021-00904-y (PMC8554973; doi:10.1186/s13048-021-00904-y)
Supplement: Supplementary file 3 — Additional file 3. [file 13048_2021_904_MOESM3_ESM.xls]

## Sheet: Sheet0
Supplemental Table S3 Significant Canonical Pathway of IPA
Ingenuity Canonical Pathways		p-value	-log(p-value)	Ratio	z-score	Molecules
Clathrin-mediated Endocytosis Signaling		6.64e-05	4,18E00	9,69E-02	N/A	AAK1,APOD,CSNK2A2,DNM1,EPS15,FGF4,HIP1,HSPA8,IGF1,ITGB1,ITGB3,NUMB,PIK3C2A,PPP3R1,RAB11A,S100A8,SH3KBP1,SNAP91,VEGFC
Phospholipase C Signaling		0.000112	3,95E00	8,39E-02	-0,447	ADCY9,ARHGEF12,CREBBP,FCGR2B,FYN,GNG2,HDAC11,ITGA2,ITGB1,ITGB3,MAPK1,MYL10,NFAT5,PLA2G3,PLA2G6,PLCD1,PLCG1,PLD5,PPP1R12A,PPP3R1,RHOF,RHOT1,RRAS2
Glucocorticoid Receptor Signaling		0.000154	3,81E00	6,99E-02	N/A	ATP5F1E,ATP5MC1,BAG1,CREBBP,DPF1,ESR1,FBP1,FOS,GABPB1,GABPB2,GTF2A2,GTF2F2,HP,HSPA8,IFNA1/IFNA13,IGF1,IL17RB,IL17RC,KAT2B,KRT1,KRT40,MAPK1,NFAT5,PIK3C2A,PLA2G3,PLA2G6,POLR2I,PPP3R1,RRAS2,SMAD4,STAT1,TFB1M,TGFB1
Semaphorin Signaling in Neurons		0.000231	3,64E00	1,5E-01	N/A	ARHGEF12,FES,FYN,ITGB1,MAPK1,RHOF,RHOT1,ROCK1,SEMA4D
Estrogen-Dependent Breast Cancer Signaling		0.000437	3,36E00	1,27E-01	-2,121	CREBBP,ESR1,FOS,HSD17B10,HSD17B7,IGF1,MAPK1,PIK3C2A,RRAS2,SP1
HOTAIR Regulatory Pathway		0.000612	3,21E00	9,26E-02	-3,357	AGO1,AGO2,ATG3,CREBBP,ESR1,FOXM1,MTF2,PIK3C2A,REST,ROCK1,SETDB1,SNAI2,SRF,TGFB1,WNT5B
Regulation of eIF4 and p70S6K Signaling		0.00101	3,00E00	8,82E-02	0,000	AGO1,AGO2,EIF1,EIF2B2,EIF3L,EIF4G3,ITGA2,ITGB1,ITGB3,MAPK1,MTOR,PABPC1,PIK3C2A,RPS5,RRAS2
EGF Signaling		0.00102	2,99E00	1,36E-01	-1,414	CSNK2A2,FOS,MAPK1,MTOR,PIK3C2A,PLCG1,SRF,STAT1
Huntington's Disease Signaling		0.00112	2,95E00	7,76E-02	-1,265	ATP5F1E,ATP5MC1,CASP8,CREBBP,DNM1,GNG2,GOSR1,GRM5,HDAC11,HIP1,HSPA8,IGF1,MAPK1,MTOR,PIK3C2A,POLR2I,PSME1,REST,SP1
Insulin Secretion Signaling Pathway		0.00128	2,89E00	7,49E-02	-2,236	ADCY9,AGO1,AGO2,CREBBP,EIF1,EIF2B2,EIF4G3,FYN,GOSR1,MAPK1,MTOR,PABPC1,PIK3C2A,PLCD1,PLCG1,RYR3,SEC61A2,SLC2A1,STAT1,STAT6
Cardiac Hypertrophy Signaling		0.00135	2,87E00	7,63E-02	-1,886	ADCY9,CREBBP,EIF2B2,GNG2,IGF1,MAP3K8,MAPK1,MTOR,MYL10,PIK3C2A,PLCD1,PLCG1,PPP3R1,RHOF,RHOT1,ROCK1,RRAS2,SRF,TGFB1
Regulation of IL-2 Expression in Activated and Anergic T Lymphocytes		0.00145	2,84E00	1,09E-01	N/A	CD80,FOS,FYN,MAPK1,NFAT5,PLCG1,PPP3R1,RRAS2,SMAD4,TGFB1
PDGF Signaling		0.00145	2,84E00	1,09E-01	-1,265	ACP1,CSNK2A2,FOS,INPP5B,MAPK1,PIK3C2A,PLCG1,RRAS2,SRF,STAT1
HER-2 Signaling in Breast Cancer		0.0015	2,82E00	8,21E-02	-0,500	COX15,COX5B,COX6B1,COX8A,FOS,FYN,ITGB1,ITGB3,MAPK1,MTOR,PIK3C2A,PLCG1,RPTOR,RRAS2,SMAD4,SP1
Systemic Lupus Erythematosus Signaling		0.00156	2,81E00	7,73E-02	N/A	CD80,CD86,CREM,FCGR2B,FOS,HNRNPA2B1,IFNA1/IFNA13,IL33,KNG1,LSM12,MAPK1,MTOR,NFAT5,PIK3C2A,PLCG1,RRAS2,SNRNP200,SNRNP48
Estrogen Receptor Signaling		0.00171	2,77E00	6,91E-02	-2,294	ADCY9,ATP5F1E,ATP5MC1,CREBBP,EIF2B2,ESR1,FOS,GNG2,IGF1,MAPK1,MDK,MTOR,MYL10,PIK3C2A,PLCD1,PLCG1,PPP1R12A,PRKDC,ROCK1,RRAS2,SP1,TRRAP,VEGFC
Role of Macrophages, Fibroblasts and Endothelial Cells in Rheumatoid Arthritis		0.00225	2,65E00	6,88E-02	N/A	CREBBP,CSF1,CSNK1A1,CXCL12,FOS,IL17RB,IL17RC,IL33,MAPK1,NFAT5,NGFR,PIK3C2A,PLCD1,PLCG1,PPP3R1,ROCK1,RRAS2,RYK,TGFB1,TLR6,VEGFC,WNT5B
ERK/MAPK Signaling		0.00262	2,58E00	7,77E-02	-1,807	CREBBP,ESR1,FOS,FYN,ITGA2,ITGB1,ITGB3,MAPK1,PIK3C2A,PLA2G3,PLA2G6,PLCG1,PPP1R12A,RRAS2,SRF,STAT1
Prolactin Signaling		0.00273	2,56E00	1,07E-01	-2,121	CREBBP,FOS,FYN,MAPK1,PIK3C2A,PLCG1,RRAS2,SP1,STAT1
Axonal Guidance Signaling		0.00331	2,48E00	6,00E-02	N/A	ADAM15,ADAMTS17,AFG3L2,ARHGEF12,CXCL12,CXCR4,FES,FYN,GNG2,IGF1,ITGA2,ITGB1,ITGB3,MAPK1,MYL10,NFAT5,NGEF,NGFR,NTN5,PIK3C2A,PLCD1,PLCG1,PPP3R1,ROCK1,RRAS2,SEMA4D,SEMA4G,TUBB1,VEGFC,WNT5B
HIF1α Signaling		0.00332	2,48E00	7,58E-02	-1,000	CREBBP,FOXP3,GPI,HSPA8,IGF1,LDHC,MAPK1,MTOR,PIK3C2A,PKM,PLCG1,PPP3R1,RRAS2,SLC2A1,TGFB1,VEGFC
ILK Signaling		0.00332	2,48E00	7,81E-02	-1,069	ACTN1,CREBBP,FERMT2,FOS,ITGB1,ITGB3,MAPK1,MTOR,MYH10,PIK3C2A,PPP1R12A,RHOF,RHOT1,SNAI2,VEGFC
Ephrin Receptor Signaling		0.00332	2,48E00	7,81E-02	0,277	ACP1,CREBBP,CXCL12,CXCR4,FYN,GNG2,GRIN2C,ITGA2,ITGB1,ITGB3,MAPK1,NGEF,ROCK1,RRAS2,VEGFC
Neuroinflammation Signaling Pathway		4e-05	2,4E00	6,67E-02	-0,894	B2M,CASP8,CD80,CD86,CREBBP,CXCL12,FOS,GLUL,GRIN2C,IFNA1/IFNA13,MAPK1,MFGE8,NFAT5,PIK3C2A,PLA2G3,PLA2G6,PLCG1,PPP3R1,STAT1,TGFB1,TLR6
Semaphorin Neuronal Repulsive Signaling Pathway		4.1e-36	2,38E00	8,51E-02	-0,577	ARHGEF12,FES,FYN,ITGA2,ITGB1,ITGB3,MYL10,PIK3C2A,PLCG1,PPP1R12A,ROCK1,SEMA4D
Role of Osteoblasts, Osteoclasts and Chondrocytes in Rheumatoid Arthritis		0.0059	2,23E00	7,14E-02	N/A	CSF1,CSNK1A1,CTSK,FOS,IGF1,IL33,ITGB3,MAPK1,NFAT5,NGFR,PIK3C2A,PPP3R1,SMAD4,SMAD6,TGFB1,WNT5B
Tumor Microenvironment Pathway		0.0059	2,23E00	7,57E-02	-1,069	CSF1,CXCL12,CXCR4,FGF4,FOS,IGF1,ITGB3,MAPK1,PIK3C2A,RRAS2,SLC2A1,TGFB1,TIAM1,VEGFC
JAK/Stat Signaling		0.00701	2,15E00	1,00E-01	-0,707	CCKBR,FOS,MAPK1,MTOR,PIK3C2A,RRAS2,STAT1,STAT6
Glutamate Receptor Signaling		0.00703	2,15E00	1,09E-01	N/A	GLUL,GNG2,GRIN2C,GRM5,HOMER1,HOMER2,HOMER3
Actin Nucleation by ARP-WASP Complex		0.00754	2,12E00	9,88E-02	-0,378	ITGA2,ITGB1,ITGB3,PPP1R12A,RHOF,RHOT1,ROCK1,RRAS2
Cardiac Hypertrophy Signaling (Enhanced)		0.00772	2,11E00	5,7E-02	-1,177	ADCY9,ATF6,EIF2B2,FGF4,GNG2,HDAC11,IGF1,IL17RB,IL17RC,IL33,ITGA2,ITGB1,ITGB3,MAP3K20,MAP3K8,MAPK1,MTOR,NFAT5,NGFR,PIK3C2A,PLCD1,PLCG1,PPP3R1,ROCK1,RRAS2,RYR3,SRF,TGFB1,WNT5B
UVA-Induced MAPK Signaling		0.00809	2,09E00	9,09E-02	-2,449	FOS,MAPK1,MTOR,PARP16,PIK3C2A,PLCD1,PLCG1,RRAS2,STAT1
Molecular Mechanisms of Cancer		0.0101	2,00E00	5,88E-02	N/A	ADCY9,ARHGEF12,CASP8,CDK18,CDK19,CDKN2B,CREBBP,E2F4,FOS,FYN,HHAT,ITGA2,ITGB1,ITGB3,MAPK1,PIK3C2A,PRKDC,RHOF,RHOT1,RRAS2,SMAD4,SMAD6,TGFB1,WNT5B
Sphingosine-1-phosphate Signaling		0.0103	1,99E00	8,26E-02	-2,121	ACER2,ACER3,ADCY9,CASP8,MAPK1,PIK3C2A,PLCD1,PLCG1,RHOF,RHOT1
Protein Kinase A Signaling		0.0113	1,95E00	5,83E-02	-0,655	ACP1,ADCY9,CNGA3,CREBBP,CREM,DUSP3,GNG2,HHAT,KDELR1,LIPE,MAPK1,MYH10,MYL10,NFAT5,NGFR,PLCD1,PLCG1,PPP1R12A,PPP3R1,PTPRD,ROCK1,RYR3,SMAD4,TGFB1
Antiproliferative Role of TOB in T Cell Signaling		0.0113	1,95E00	1,28E-01	0,447	CUL1,MAPK1,PABPC1,SMAD4,TGFB1
VEGF Signaling		0.0117	1,93E00	8,57E-02	-0,378	ACTN1,EIF1,EIF2B2,MAPK1,PIK3C2A,PLCG1,ROCK1,RRAS2,VEGFC
Role of IL-17A in Psoriasis		0.0118	1,93E00	2,14E-01	N/A	IL17RB,IL17RC,S100A8
Cholecystokinin/Gastrin-mediated Signaling		0.0122	1,91E00	8,06E-02	-1,265	CCKBR,CREM,FOS,IL33,MAPK1,RHOF,RHOT1,ROCK1,RRAS2,SRF
IL-17A Signaling in Gastric Cells		0.0122	1,91E00	1,54E-01	N/A	FOS,IL17RB,IL17RC,MAPK1
Natural Killer Cell Signaling		0.0123	1,91E00	6,93E-02	0,000	B2M,FYN,HCST,HSPA8,ITGB1,MAP3K8,MAPK1,MTOR,NECTIN2,NFAT5,PIK3C2A,PLCG1,ROCK1,RRAS2
VEGF Family Ligand-Receptor Interactions		0.0138	1,86E00	8,89E-02	-0,707	FOS,MAPK1,PIK3C2A,PLA2G3,PLA2G6,PLCG1,RRAS2,VEGFC
Virus Entry via Endocytic Pathways		0.0139	1,86E00	8,33E-02	N/A	B2M,DNM1,FYN,ITGA2,ITGB1,ITGB3,PIK3C2A,PLCG1,RRAS2
HMGB1 Signaling		0.0139	1,86E00	7,27E-02	-2,111	FOS,IL33,KAT2B,KAT7,MAPK1,NGFR,PIK3C2A,RHOF,RHOT1,RRAS2,SP1,TGFB1
Dendritic Cell Maturation		0.014	1,85E00	7,03E-02	-2,309	B2M,CD80,CD86,CREBBP,FCGR2B,IFNA1/IFNA13,IL33,MAPK1,NGFR,PIK3C2A,PLCD1,PLCG1,STAT1
Role of NFAT in Regulation of the Immune Response		0.0151	1,82E00	6,95E-02	0,000	CD80,CD86,CSNK1A1,FCGR2B,FOS,FYN,GNG2,MAPK1,NFAT5,PIK3C2A,PLCG1,PPP3R1,RRAS2
T Helper Cell Differentiation		0.0151	1,82E00	9,46E-02	N/A	CD80,CD86,FOXP3,NGFR,STAT1,STAT6,TGFB1
Ephrin B Signaling		0.0151	1,82E00	9,46E-02	0,816	ACP1,CXCL12,CXCR4,GNG2,ITSN2,MAPK1,ROCK1
Glycolysis I		0.0153	1,82E00	1,19E-01	-0,447	FBP1,GAPDH,GPI,PGAM2,PKM
Caveolar-mediated Endocytosis Signaling		0.0162	1,79E00	9,33E-02	N/A	ARCN1,B2M,COPA,FYN,ITGA2,ITGB1,ITGB3
Growth Hormone Signaling		0.0162	1,79E00	9,33E-02	-1,633	FOS,IGF1,MAPK1,PIK3C2A,PLCG1,SRF,STAT1
Regulation of Cellular Mechanics by Calpain Protease		0.0162	1,79E00	9,33E-02	0,000	ACTN1,CNGA3,ITGA2,ITGB1,ITGB3,MAPK1,RRAS2
Pancreatic Adenocarcinoma Signaling		0.0164	1,79E00	8,11E-02	-1,000	CDKN2B,E2F4,MAPK1,PIK3C2A,PLD5,SMAD4,STAT1,TGFB1,VEGFC
T Cell Receptor Signaling		0.0164	1,79E00	8,11E-02	N/A	FOS,FYN,MAPK1,NFAT5,PIK3C2A,PLCG1,PPP3R1,RRAS2,SHB
Actin Cytoskeleton Signaling		0.0169	1,77E00	6,49E-02	-0,577	ACTN1,ARHGEF12,FGF4,ITGA2,ITGB1,ITGB3,KNG1,MAPK1,MYH10,MYL10,PIK3C2A,PPP1R12A,ROCK1,RRAS2,TIAM1
Role of IL-17F in Allergic Inflammatory Airway Diseases		0.0169	1,77E00	1,16E-01	N/A	CREBBP,IGF1,IL17RB,IL17RC,MAPK1
Coronavirus Pathogenesis Pathway		0.017	1,77E00	7,33E-02	0,000	CASP8,CTSL,E2F4,FOS,IFNA1/IFNA13,MAPK1,RPS5,SMAD4,STAT1,TGFB1,TMPRSS2
TREM1 Signaling		0.0173	1,76E00	9,21E-02	1,134	CD86,FCGR2B,ITGB1,MAPK1,NLRP6,PLCG1,TLR6
Systemic Lupus Erythematosus In T Cell Signaling Pathway		0.0183	1,74E00	5,87E-02	-0,447	B2M,CASP8,CD80,CD86,CREBBP,CREM,ESR1,FOS,FOXP3,MAPK1,MTOR,PIK3C2A,PLCG1,PPP3R1,RHOF,RHOT1,ROCK1,RPTOR,RRAS2,SP1
Phagosome Formation		0.0191	1,72E00	7,52E-02	N/A	FCGR2B,ITGA2,ITGB1,ITGB3,PIK3C2A,PLCD1,PLCG1,RHOF,RHOT1,TLR6
Hepatic Fibrosis Signaling Pathway		0.0195	1,71E00	5,67E-02	-1,706	BAMBI,CREBBP,FOS,IL33,ITGA2,ITGB1,ITGB3,MAPK1,MTOR,MYL10,NGFR,PIK3C2A,PLCG1,RHOF,RHOT1,ROCK1,RRAS2,SMAD4,SP1,TGFB1,VEGFC,WNT5B
Germ Cell-Sertoli Cell Junction Signaling		0.0202	1,69E00	6,9E-02	N/A	ACTN1,ITGA2,ITGB1,MAP3K8,MAPK1,NECTIN2,PIK3C2A,RHOF,RHOT1,RRAS2,TGFB1,TUBB1
BAG2 Signaling Pathway		0.0202	1,69E00	1,11E-01	-0,447	ANXA2,HSPA8,MAPK1,PSME1,SP1
Production of Nitric Oxide and Reactive Oxygen Species in Macrophages		0.0207	1,68E00	6,67E-02	-1,941	APOD,CREBBP,FOS,MAP3K8,MAPK1,NGFR,PIK3C2A,PLCG1,PPP1R12A,RHOF,RHOT1,S100A8,STAT1
RhoGDI Signaling		0.0207	1,68E00	6,67E-02	0,302	ARHGAP4,ARHGEF12,CREBBP,ESR1,GNG2,ITGA2,ITGB1,ITGB3,MYL10,PPP1R12A,RHOF,RHOT1,ROCK1
IL-3 Signaling		0.021	1,68E00	8,86E-02	-1,134	FOS,MAPK1,PIK3C2A,PPP3R1,RRAS2,STAT1,STAT6
CXCR4 Signaling		0.021	1,68E00	6,86E-02	-1,508	ADCY9,CXCL12,CXCR4,FOS,GNG2,MAPK1,MYL10,PIK3C2A,RHOF,RHOT1,ROCK1,RRAS2
Endocannabinoid Developing Neuron Pathway		0.0212	1,67E00	7,76E-02	-1,667	ADCY9,CREBBP,GNG2,MAPK1,MTOR,PAX6,PIK3C2A,RPTOR,RRAS2
Tec Kinase Signaling		0.0219	1,66E00	6,82E-02	-1,265	FOS,FYN,GNG2,ITGA2,ITGB1,ITGB3,PIK3C2A,PLCG1,RHOF,RHOT1,STAT1,STAT6
Coronavirus Replication Pathway		0.0221	1,66E00	1,09E-01	-1,342	ARCN1,COPA,CTSL,TMPRSS2,TUBB1
FLT3 Signaling in Hematopoietic Progenitor Cells		0.0223	1,65E00	8,75E-02	-1,890	CREBBP,MAPK1,MTOR,PIK3C2A,RRAS2,STAT1,STAT6
IL-12 Signaling and Production in Macrophages		0.0229	1,64E00	7,3E-02	N/A	APOD,FOS,IFNA1/IFNA13,MAP3K8,MAPK1,PIK3C2A,S100A8,STAT1,STAT6,TGFB1
P2Y Purigenic Receptor Signaling Pathway		0.0229	1,64E00	7,3E-02	-2,333	ADCY9,CREBBP,FOS,GNG2,ITGB3,MAPK1,PIK3C2A,PLCD1,PLCG1,RRAS2
Geranylgeranyldiphosphate Biosynthesis		0.023	1,64E00	2,86E-01	N/A	FNTB,GGPS1
Role of Tissue Factor in Cancer		0.0234	1,63E00	7,63E-02	N/A	CSF1,FYN,ITGB1,ITGB3,MAPK1,MTOR,PIK3C2A,RRAS2,VEGFC
Thyroid Cancer Signaling		0.0237	1,63E00	8,64E-02	-0,378	CXCR4,FOS,IGF1,MAPK1,MTOR,PIK3C2A,RRAS2
Neurotrophin/TRK Signaling		0.0237	1,63E00	8,64E-02	-1,890	CREBBP,FOS,MAPK1,NGFR,PIK3C2A,PLCG1,RRAS2
Gluconeogenesis I		0.024	1,62E00	1,06E-01	-1,342	FBP1,GAPDH,GPI,ME2,PGAM2
Phagosome Maturation		0.024	1,62E00	6,96E-02	N/A	ATP6V0A2,ATP6V1B1,B2M,CTSH,CTSK,CTSL,CTSZ,DYNLT1,GOSR1,PRDX2,TUBB1
T Cell Exhaustion Signaling Pathway		0.0246	1,61E00	6,7E-02	0,707	CD80,CD86,FOS,IFNA1/IFNA13,MAPK1,MTOR,NFAT5,PIK3C2A,PLCG1,RRAS2,STAT1,TGFB1
PKCθ Signaling in T Lymphocytes		0.025	1,6E00	6,92E-02	0,302	CD80,CD86,FOS,FYN,MAP3K8,MAPK1,NFAT5,PIK3C2A,PLCG1,PPP3R1,RRAS2
Renal Cell Carcinoma Signaling		0.0252	1,6E00	8,54E-02	-1,000	CREBBP,FOS,MAPK1,PIK3C2A,RRAS2,SLC2A1,TGFB1
PEDF Signaling		0.0252	1,6E00	8,54E-02	-1,134	CASP8,MAPK1,PIK3C2A,ROCK1,RRAS2,SRF,ZEB1
Autophagy		0.0264	1,58E00	9,23E-02	N/A	ATG3,CTSH,CTSK,CTSL,CTSZ,MTOR
Ephrin A Signaling		0.0282	1,55E00	1,02E-01	N/A	FYN,NGEF,NGFR,PIK3C2A,ROCK1
Chemokine Signaling		0.0283	1,55E00	8,33E-02	-1,134	CXCL12,CXCR4,FOS,MAPK1,PLCG1,PPP1R12A,RRAS2
HGF Signaling		0.0296	1,53E00	7,32E-02	0,000	FOS,ITGA2,ITGB1,ITGB3,MAP3K8,MAPK1,PIK3C2A,PLCG1,RRAS2
PI3K Signaling in B Lymphocytes		0.0297	1,53E00	6,99E-02	-0,632	ATF6,FCGR2B,FOS,FYN,MAPK1,NFAT5,PLCD1,PLCG1,PPP3R1,RRAS2
Thrombopoietin Signaling		0.0301	1,52E00	8,96E-02	-1,633	FOS,MAPK1,PIK3C2A,PLCG1,RRAS2,STAT1
Cell Cycle: G1/S Checkpoint Regulation		0.0301	1,52E00	8,96E-02	-2,000	CDKN2B,CUL1,E2F4,HDAC11,SMAD4,TGFB1
Osteoarthritis Pathway		0.0302	1,52E00	6,17E-02	1,265	ANXA2,CASP8,CREBBP,DDIT4,ITGA2,ITGB1,ITGB3,MTOR,S100A8,SMAD4,SMAD6,SP1,TGFB1,VEGFC
Regulation of Actin-based Motility by Rho		0.0317	1,5E00	7,62E-02	-0,378	ITGA2,ITGB1,ITGB3,MYL10,PPP1R12A,RHOF,RHOT1,ROCK1
AMPK Signaling		0.0322	1,49E00	6,11E-02	-2,111	AK7,CREBBP,DPF1,KAT2B,LIPE,MAPK1,MTOR,PIK3C2A,PPM1F,RAB11A,RAB6A,RPTOR,SLC2A1,TBC1D1
Insulin Receptor Signaling		0.0322	1,49E00	6,9E-02	-1,265	EIF2B2,FYN,INPP5B,LIPE,MAPK1,MTOR,PIK3C2A,PPP1R12A,RPTOR,RRAS2
Role of JAK1 and JAK3 in γc Cytokine Signaling		0.0341	1,47E00	8,7E-02	N/A	FES,MAPK1,PIK3C2A,RRAS2,STAT1,STAT6
Regulation Of The Epithelial Mesenchymal Transition By Growth Factors Pathway		0.0341	1,47E00	6,38E-02	-1,508	FGF4,FOS,MAPK1,MTOR,NGFR,PIK3C2A,RRAS2,SMAD4,SNAI2,TGFB1,ZEB1,ZEB2
FAK Signaling		0.0349	1,46E00	7,48E-02	N/A	FYN,ITGA2,ITGB1,ITGB3,MAPK1,PIK3C2A,PLCG1,RRAS2
PD-1, PD-L1 cancer immunotherapy pathway		0.0349	1,46E00	7,48E-02	0,378	B2M,CD80,CSNK2A2,FOXP3,NGFR,PIK3C2A,PLCG1,TGFB1
IL-17A Signaling in Fibroblasts		0.0366	1,44E00	1,11E-01	N/A	FOS,IL17RB,IL17RC,MAPK1
Atherosclerosis Signaling		0.0368	1,43E00	7,03E-02	N/A	APOD,CSF1,CXCL12,CXCR4,IL33,PLA2G3,PLA2G6,S100A8,TGFB1
Glioblastoma Multiforme Signaling		0.038	1,42E00	6,47E-02	-2,530	E2F4,IGF1,MAPK1,MTOR,PIK3C2A,PLCD1,PLCG1,RHOF,RHOT1,RRAS2,WNT5B
GM-CSF Signaling		0.0384	1,42E00	8,45E-02	-2,236	MAPK1,PIK3C2A,PPP3R1,RRAS2,RUNX1,STAT1
Endocannabinoid Cancer Inhibition Pathway		0.0392	1,41E00	6,67E-02	0,632	ADCY9,CASP8,CREBBP,MAPK1,MTOR,PIK3C2A,ROCK1,RPTOR,SNAI2,VEGFC
Senescence Pathway		0.0394	1,4E00	5,71E-02	-2,000	CDKN2B,CREBBP,E2F4,IFNA1/IFNA13,ITSN2,KAT2B,MAPK1,MTOR,NFAT5,PIK3C2A,PPP3R1,RRAS2,SMAD4,SMAD6,TGFB1,ZFP36L1
Thrombin Signaling		0.0397	1,4E00	6,07E-02	-1,265	ADCY9,ARHGEF12,GNG2,MAPK1,MYL10,PIK3C2A,PLCD1,PLCG1,PPP1R12A,RHOF,RHOT1,ROCK1,RRAS2
Integrin Signaling		0.0397	1,4E00	6,07E-02	-1,155	ACTN1,FYN,ITGA2,ITGB1,ITGB3,MAPK1,PIK3C2A,PLCG1,PPP1R12A,RHOF,RHOT1,ROCK1,RRAS2
Colorectal Cancer Metastasis Signaling		0.0398	1,4E00	5,81E-02	-1,941	ADCY9,E2F4,FOS,GNG2,MAPK1,PIK3C2A,RHOF,RHOT1,RRAS2,SMAD4,STAT1,TGFB1,TLR6,VEGFC,WNT5B
Zymosterol Biosynthesis		0.0405	1,39E00	1,36E-01	N/A	CYP51A1,HSD17B7,TM7SF2
Th1 and Th2 Activation Pathway		0.0408	1,39E00	6,4E-02	N/A	CCR1,CD80,CD86,CXCR4,IFNA1/IFNA13,IL17RB,IL33,PIK3C2A,STAT1,STAT6,TGFB1
mTOR Signaling		0.0422	1,37E00	6,02E-02	-1,890	DDIT4,EIF3L,EIF4G3,MAPK1,MTOR,PIK3C2A,PLD5,RHOF,RHOT1,RPS5,RPTOR,RRAS2,VEGFC
IL-10 Signaling		0.0456	1,34E00	8,11E-02	N/A	CCR1,FCGR2B,FOS,IL33,MAPK1,SP1
Glioma Invasiveness Signaling		0.0456	1,34E00	8,11E-02	-2,449	ITGB3,MAPK1,PIK3C2A,RHOF,RHOT1,RRAS2
MSP-RON Signaling In Cancer Cells Pathway		0.047	1,33E00	6,72E-02	-0,333	CREBBP,FOS,ITGB1,MAPK1,MTOR,PIK3C2A,RRAS2,SP1,VEGFC
IL-15 Signaling		0.0481	1,32E00	8,00E-02	-1,633	MAPK1,MTOR,PIK3C2A,RPTOR,RRAS2,STAT6
CNTF Signaling		0.0494	1,31E00	8,77E-02	-1,342	MAPK1,MTOR,PIK3C2A,RRAS2,STAT1
Cdc42 Signaling		0.0501	1,3E00	6,18E-02	0,378	B2M,EXOC7,EXOC8,FNBP1L,FOS,ITGA2,ITGB1,ITGB3,MAPK1,MYL10,PPP1R12A
Note: N/A means not applicapable
