# Supplementary material for: Cocultured porcine granulosa cells respond to excess non-esterified fatty acids during in vitro maturation
Source: J Ovarian Res. 2021 Oct 28;14:142. doi: 10.1186/s13048-021-00904-y (PMC8554973; doi:10.1186/s13048-021-00904-y)
Supplement: Supplementary file 4 — Additional file 4. [file 13048_2021_904_MOESM4_ESM.xlsx]

## Sheet: Sheet1
Supplemental Table S4 Significantly affected Tox lists
Ingenuity Toxicity Lists	-log(p-value)	Ratio	Molecules
Renal Necrosis/Cell Death	2,97E00	6,04E-02	AAK1,ABCC1,ATF6,BAG1,BNIP3L,CASP8,CSF1,DAP3,DLST,EMC7,EMP1,EXO5,FGF4,FOS,FYN,GAPDH,GNG2,HIP1,IGF1,ITGB1,MAP3K8,MTOR,NEIL1,NFAT5,NGFR,PEX5,PKM,PPP3R1,PRDX2,PRKDC,RHOT1,SLC2A1,SRF,TGFB1,TIAM1,WT1,ZEB1
Decreases Respiration of Mitochondria	1,93E00	2,14E-01	PGAM2,PKM,TGFB1
Cardiac Necrosis/Cell Death	1,9E00	6,19E-02	APOD,BAG1,BNIP3L,CASP8,CCNT1,CREM,CXCR4,GAPDH,IGF1,IL33,KNG1,MAPK1,MDK,MYH10,NECTIN2,NUB1,PHB,STAT1,UBE4B
Decreases Transmembrane Potential of Mitochondria and Mitochondrial Membrane	1,74E00	7,58E-02	ATP5IF1,B2M,BNIP3L,CASP8,CCNT1,FGF4,PKM,PLA2G6,SLC25A14,TGFB1
Cell Cycle: G1/S Checkpoint Regulation	1,49E00	8,82E-02	CDKN2B,CUL1,E2F4,HDAC11,SMAD4,TGFB1
Increases Glomerular Injury	1,49E00	6,9E-02	B2M,CASP8,CCR1,CD2,ESR1,FCGR2B,ITGB1,MTOR,SMAD4,TGFB1
Increases Liver Hyperplasia/Hyperproliferation	1,45E00	7,09E-02	AGO2,CENPA,CXCR4,FOS,FOXM1,MAPK1,PRDX2,TGFB1,TPX2
Mitochondrial Dysfunction	1,4E00	6,43E-02	ATP5F1E,ATP5MC1,ATP5PO,CASP8,COX15,COX5B,COX6B1,COX8A,HSD17B10,PRDX3,UQCR10
Cardiac Hypertrophy	1,4E00	5,32E-02	ACAD9,ADGRG1,CREM,CXCL12,DSPP,ERAP1,ESR1,FKBP1B,FOXM1,IGF1,IL33,ITGB3,MAPK1,MDK,MTOR,PPP3R1,ROCK1,SMAD4,TGFB1,TIAM1,TMEM43
Liver Proliferation	1,35E00	5,73E-02	CXCL12,CXCL14,CXCR4,FOS,FOXM1,IFNA1/IFNA13,IGF1,ITGB1,ITGB3,MAPK1,MDK,NGFR,SCP2,STAT1,TGFB1
Increases Renal Proliferation	1,33E00	6,45E-02	CCKBR,CSF1,CTSK,ESR1,GPR12,GRN,IGF1,ITGB1,MTOR,TGFB1
