# Supplementary material for: Cocultured porcine granulosa cells respond to excess non-esterified fatty acids during in vitro maturation
Source: J Ovarian Res. 2021 Oct 28;14:142. doi: 10.1186/s13048-021-00904-y (PMC8554973; doi:10.1186/s13048-021-00904-y)
Supplement: Supplementary file 5 — Additional file 5. [file 13048_2021_904_MOESM5_ESM.xls]

## Sheet: Sheet0
Supplemental Table S5 Significant upstram regulatos
Upstream Regulator	Expr Fold Change	Molecule Type	Predicted Activation State	Activation z-score	p-value of overlap	Target Molecules in Dataset
beta-estradiol		chemical - endogenous mammalian		0,159	2,32E-07	AARS1,ACER2,ADCY9,AGO2,ANXA2,APOD,ARHGEF12,ARMT1,ASS1,ATP2B1,BAG1,BAMBI,BAZ1A,BIN1,BNIP3L,CARTPT,CCR1,CD86,CDC123,CDC45,CDCA7,CDK18,CDKN2B,CGN,CPM,CREBBP,CREM,CSE1L,CTSH,CTSK,CTSL,CXCL12,CXCR4,CYP51A1,DDIT4,DGUOK,DMTN,DUSP3,EMP1,ESR1,ETV1,EXT2,FAM25A (includes others),FBLN2,FCGR2B,FOS,FOXM1,FOXP3,FYN,GCHFR,GLUL,GNPTAB,GPR12,GRIN2C,GRM5,HCST,HDAC11,HOMER1,HSD17B7,HSPA8,HUNK,IGF1,ITGA2,ITGB1,ITGB3,…
ERBB2		kinase		-0,205	6,35E-07	ANGPTL2,ANXA2,ATP1B3,CDC45,CDCA7,CDKN2B,CENPA,CPM,CSE1L,CUL1,CXCL12,CYP51A1,ELL2,EMP1,EPS15,ERAP1,ESR1,ETV1,ETV6,EXT2,FBLN2,FOS,GINS1,GINS4,GLO1,GNPTAB,GPM6B,HOMER2,HP,ITGA2,ITGB1,ITGB3,MACF1,MAP4,MYBL1,NCAPD2,NR1H3,PLAC8,POLD1,POLD2,PRDX2,PRPS1,PSMC3,PTTG1IP,SLC2A1,SLC66A2,SMC2,SNAI2,SRPX,TFAP2C,TMED9,TMEM43,TUSC3,UBE2C,UGT8,UQCR10,VEGFC,WNT5B,WT1,ZEB1,ZEB2
trichostatin A		chemical drug		0,074	1,94E-06	ADGRL2,AMACR,ATP7A,B2M,BAG1,CA9,CD86,CDC123,CDCA7,CDKN2B,CREBBP,CREM,CSE1L,CUL1,CUX1,CXCL12,CXCR4,DDX3X,DNM1,DSPP,ESR1,FES,FOS,FOXM1,FOXP3,FUBP1,GDPD5,HDAC11,HNRNPA2B1,IGSF9,LAMA2,LIMA1,MAP4,NEFH,NEK6,NGFR,NR1H3,PGAM2,PHB,PMEL,PPP1R12A,RAB6A,RBM39,RHNO1,ROCK1,SCP2,SETDB1,SLC2A1,SMAD4,SP1,SRF,STAT6,TGFB1,TIAM1,TMPRSS2,TRRAP,UNG,VEGFC,ZEB1,ZMYND8
TP53		transcription regulator		0,899	2,49E-06	ABCC1,ACADL,ACER2,ACSF2,ACTN1,AGO2,ALDH9A1,ANXA2,ASL,ASS1,ATP5MC1,BAG1,CA9,CARS1,CASP8,CENPA,COQ2,COX15,CSF1,CTSH,CTSK,CXCL12,CYP51A1,DDIT4,DDX39A,DDX3X,DLST,DNM1,DNTTIP1,E2F4,EIF4G3,ESR1,ESRRB,FBLN2,FERMT2,FKBP1B,FOS,FOXM1,FOXP3,FUBP1,FYN,GAPDH,GDPD5,GLUL,GOLGA4,GPI,GPM6A,GPM6B,GPR12,HNRNPA2B1,HSPA8,IGF1,ING2,ITGA2,KAT2B,KIFC1,LIMA1,MAP3K8,MAP4,MAPK1,ME2,MTF2,MYBL1,MYH10,NPEPPS,NPTX1,NR6A1,OMA1,…
dexamethasone		chemical drug		0,332	4,10E-06	ABCC1,ACADL,ADAM15,ADGRG3,APOD,APOL6,ARHGAP17,ATP2B1,ATP5MC1,B2M,BAG1,BCKDK,CARS1,CATSPER2,CCR1,CD38,CD80,CD86,CDKN2B,COPA,CSF1,CSNK1A1,CTSK,CTSL,CUL1,CXCL12,CXCL14,CXCR4,CYP51A1,DAP3,DDIT4,DESI2,DGAT2,DHRS1,DSPP,E2F4,EDN3,EEF1AKMT2,EIF4G3,FAIM,FBLN2,FBP1,FCGR2B,FGGY,FOS,FOXP3,GAPDH,GLUL,GRN,HCST,HIP1,HOMER2,HP,HSD17B7,HSPA8,HUNK,IFIT5,IGF1,IL17RB,IL17RC,IL33,ITGA2,ITGB1,ITGB3,ITPRIP,KIFC1,LAMA2,…
plicamycin		chemical drug		1,653	1,05E-05	AFAP1L1,ATP7A,BNIP3L,CA9,CYP4V2,DNM1,FOXM1,FYN,GLTP,NGFR,PRKDC,SETDB1,SP1,TESC,ZMYND8
metribolone		chemical reagent	Inhibited	-2,376	3,57E-05	ACADSB,ACTN1,ALDH9A1,ATP5F1E,ATP5MC1,ATP6V0A2,B2M,CDKN2B,COX15,COX5B,COX6B1,COX8A,CXCR4,ELL2,ETFDH,ETV1,FOS,GAPDH,GPI,HOMER1,HOMER2,HSD17B10,IGF1,MCCC2,MPC2,NEDD4L,NPEPPS,PKM,PPA1,PRPS1,SORD,SUCLG1,TMPRSS2,UQCR10
EGFR		kinase		0,611	4,00E-05	AGO2,AHCTF1,CD63,CPM,CTSK,CUL1,CXCL12,CXCL14,CXCR4,DPY19L4,EPS15,ESR1,EXT2,FAP,FBLN2,FOS,FOXP3,GPM6B,GRN,HNRNPA2B1,HP,IGF1,IL33,ITGA2,MACF1,PABPC1,PHF20,PKM,PLCG1,PSMB6,PSMB7,PTTG1IP,RUNX1,SEC61A2,SEMA4D,SLC2A1,SNAI2,STAT6,TUSC3,UGT8,ZEB1,ZEB2
Mek		group	Activated	2,290	5,27E-05	CD63,CDCA7,CPM,DPY19L4,ESR1,ETV1,EXT2,FOS,FOXP3,GPM6B,HOMER1,ITGB1,ITGB3,NR1H3,PAX6,PLCD1,PMEL,POLR3G,PTTG1IP,ROCK1,RUNX1,SEMA4D,SLC2A1,TFAP2C,UGT8,UNG,VEGFC,ZEB1
KRAS		enzyme		1,775	5,40E-05	AGO2,AHCTF1,ATF6,B2M,BAG1,BNC1,CD80,CDKN2B,CPM,CSE1L,CXCL14,DPY19L4,E2F4,ERAP1,ETV1,EXT2,FBLN2,FCGR2B,FES,FOS,FOXM1,FOXP3,GAPDH,GCNT1,GLUL,GNPTAB,GPM6B,GRN,IL33,ITGB3,LAMA2,NGEF,PABPC1,PGAM2,PKM,PLCD1,PLEKHO2,RBM7,REST,ROCK1,SEMA4D,SLC2A1,SNAI2,STAT1,TESC,TGFB1,TMED9,TUSC3,UGT8,WT1,ZEB1,ZFP36L1
HNF4A		transcription regulator		-0,607	5,98E-05	ABT1,ACBD6,ACMSD,ACTN1,ADAT1,AGTPBP1,ALKBH7,AMACR,ARHGAP11A,ARMT1,ATG3,ATP7A,BAZ1A,BNC1,CATSPER1,CCNT1,CD80,CDC123,CDC45,CHCHD3,CNFN,COX8A,CTDSPL2,CTSZ,CYP51A1,DCAF8,DLST,DPM1,DUSP3,E2F4,ETFDH,EXO5,FAM216A,FBP1,FEZF2,FNTB,GAPDH,GCHFR,GOLGA4,GUF1,HSPA8,HUNK,IGF1,KAT7,KDM5C,KNG1,L2HGDH,LDAH,LHX6,MFSD1,MRPL27,MTF2,NAA50,NAGA,NARS2,NBEA,NCAPD2,NR1H3,NRDC,OTUD7B,PAPOLA,PARD3B,PHB,PKM,PMEL,POLR3G,PPME1…
DICER1		enzyme		-0,480	1,11E-04	AGO2,APOD,CD86,CDKN2B,CXCR4,FOS,FOXP3,GNG2,GREB1L,HSD17B7,ITGA2,ITGB1,MTOR,NEFH,NGFR,NR6A1,RGS5,RTN1,RUNX1,STAT1,TGFB1,ZEB2
VEGFC	1,281	growth factor		0,640	1,32E-04	BAG1,CXCR4,ITGB1,RETNLB,VEGFC
cholecalciferol		chemical - endogenous mammalian		-0,543	1,80E-04	ADGRG1,ANXA2,CD38,CD80,CD86,CSF1,CTSK,CTSL,DSPP,FOS,FOXP3,IGF1,TGFB1,WT1
firtecan pegol		chemical drug			1,81E-04	CA9,CXCR4,SLC2A1
CALC		group		0,664	1,87E-04	CD86,CREM,FOS,IL33,VEGFC
IGFBP1		other		1,387	2,57E-04	IGF1,ITGA2,ITGB1,ITGB3,TGFB1
MYCN		transcription regulator		-0,852	2,67E-04	ABCC1,ABCD1,ABCD4,B2M,CCNT1,EEF1G,GAPDH,ITGA2,ITGB1,MAP4,MTF2,NGFR,PHB,PSMB6,PSMB7,RGS5,RPL13A,RPS5,SLC2A1,SORD,TMED9,TMPRSS2,ZEB2
trans-hydroxytamoxifen		chemical drug		-1,500	3,23E-04	ADCY9,ASCC3,BRPF1,CTSH,CTSL,CXCL12,DDIT4,FAP,ITGA2,MYBL1,PRPS1,RUNX1,SELENBP1,SLC39A6,STAT1,VEGFC,WARS1
PAK2		kinase		0,378	3,62E-04	ASS1,IGF1,SMC5,TUBB1,WRN,ZEB1,ZEB2
torin1		chemical reagent		1,387	3,91E-04	ALDH9A1,ATP5F1E,ATP5MC1,ATP6V0A2,COX15,COX5B,COX6B1,COX8A,EEF1G,GAPDH,GPI,PABPC1,PKM,PPA1,RPL13A,RPS5,UQCR10
SP2509		chemical reagent		0,511	4,03E-04	ATP7A,CDCA7,CREBBP,CSE1L,CUL1,CUX1,DDX3X,ESR1,FES,FUBP1,GDPD5,HNRNPA2B1,IGSF9,NEK6,RBM39,SETDB1,SMAD4,STAT6,TIAM1,TPX2,TRRAP,UNG,ZEB1,ZMYND8
OSM		cytokine		1,291	4,33E-04	ABCC1,AMACR,ANXA2,ARHGEF12,B2M,BAMBI,BLMH,COX6B1,CPM,CSNK2A2,CTSH,CTSL,CXCL12,FOS,GLUL,GRIN2C,HP,IL33,MAGED2,MYH10,NEDD4L,OLFML2A,PLCD1,PLLP,PRDX2,QSOX1,RUNX1,RYK,S100A8,SMAD4,SORD,STAT1,STK25,TM7SF2,TPX2,TRRAP,TULP3
TIMP3		other		1,463	4,38E-04	BAMBI,CREBBP,FOS,SMAD4,SMAD6,STAT1,TGFB1,ZEB2
Collagen type V		complex			4,39E-04	ITGA2,ITGB1,ITGB3
decitabine		chemical drug		-0,785	4,82E-04	ABCC1,ADGRL2,ANXA2,ATP7A,B2M,CA9,CASP8,CD86,CDCA7,CDKN2B,COPA,CREBBP,CSE1L,CUL1,CUX1,CXCL12,CXCR4,DDX3X,EEF1G,EGR4,ESR1,FES,FUBP1,GDPD5,HNRNPA2B1,IGSF9,ITGA2,LAMA2,NEIL1,NEK6,NPTX1,NR1H3,PABPC1,RBM39,SETDB1,SMAD4,SP1,STAT1,STAT6,TIAM1,TRRAP,ULK2,UNG,WRN,WT1,ZEB1,ZMYND8
HGF		growth factor		1,075	5,05E-04	ADGRG1,ADGRL2,ANGPTL2,BNC1,CA9,CASP8,CDC45,CDKN2B,CHD2,CSE1L,CSF1,CTSK,CXCR4,DDX11,DDX3X,EMP1,FOS,FOXM1,HOMER1,IGF1,IL17RC,ITGA2,ITGB1,MAP3K8,PEX5,PHB,PRKDC,SMC2,TGFB1,TPX2,UBE2C,VEGFC,WT1,ZEB1
FSH		complex		-0,037	5,54E-04	ACTN1,ADCY9,ADGRG1,ATP2B1,ATP5IF1,BAG1,BCKDK,BNIP3L,CREM,CSNK1A1,CXCR4,DUSP3,ELL2,EPS15,ESR1,FOS,ING2,MTOR,PKM,PPP3R1,RGS5,SLC2A1,SMAD4,SMAD6,STAT1,STK25,VEGFC,WT1,ZEB1
ESR1	-1,216	ligand-dependent nuclear receptor		-1,522	5,67E-04	ANGPTL2,AP4M1,ARRDC3,ASS1,ATG3,ATP2B1,BAG1,BIN1,BRWD1,CDKN2B,CENPA,CERS1,CGN,COPA,CPM,CREBBP,CSNK1A1,CXCL12,DDIT4,DMTN,ESR1,FAP,FOS,FOXM1,FOXP3,GOSR1,HDAC11,HOMER3,HSD17B7,IGF1,LIMA1,MAP3K20,MAP3K8,MAPK1,MARK1,MICOS10,MYH10,NFAT5,NGFR,NIPSNAP1,NR1H3,PCDH18,PCM1,PHB,PPP1R12A,PTTG1IP,RAB6A,RIT1,ROCK1,SCAMP3,SCARB2,SLC39A4,SLC44A1,SMAD6,SMC2,SMC4,SNAI2,SNORA72,SNX6,SORD,SP1,SP4,STAG2,STAT1,TAC3,TACC…
tazemetostat		chemical drug		0,325	5,78E-04	ATP7A,CDCA7,CREBBP,CSE1L,CUL1,CUX1,DDX3X,ESR1,FES,FUBP1,GDPD5,HNRNPA2B1,IGSF9,NEK6,RBM39,SETDB1,SMAD4,STAT6,TIAM1,TRRAP,UNG,ZEB1,ZMYND8
MYOD1		transcription regulator		-0,285	5,91E-04	ASS1,ATP7A,BIN1,BNC1,CXCL14,ESR1,FOXM1,FYN,HDAC11,IGF1,LIPE,LZTS3,NPTX1,RUNX1,SLC2A1,SP1,STAT1,TGFB1,TPX2,ZEB1
raloxifene		chemical drug		0,568	6,86E-04	ADCY9,ASCC3,CSF1,CTSH,CTSL,CXCL12,DDIT4,EDN3,ESR1,IGF1,ITGB1,ITGB3,MYBL1,PRPS1,ROCK1,SELENBP1
MYC		transcription regulator	Inhibited	-2,726	7,31E-04	ABCC1,ABCD1,ACTN1,ASS1,ATP5IF1,BAG1,BIN1,CASP8,CD86,CDCA7,CDKN2B,CHST15,CNFN,COX5B,COX6B1,CSE1L,CUL1,DDIT4,DDX11,DDX3X,ECSIT,EMP1,ERAP1,EXT2,FAP,FBLN2,FOS,FOXM1,GAPDH,GLRX5,GLUL,GPI,GTF2F2,HNRNPA2B1,IFIT5,IL17RB,ITGB1,LIMA1,MAP4,ME2,METAP1,MTF2,NFAT5,NR1H3,OASL,PCDH18,PHB,PHF20,PKM,POLD1,PRDX2,PRDX3,ROCK1,RPL13A,RPS5,SEC61A2,SLC2A1,SMAD4,STAT1,TGFB1,TIAM1,UBE2C,VEGFC,VPS72,WRN,ZEB1,ZFP36L1
methylphenidate		chemical drug			7,49E-04	FOS,HOMER1,HOMER2,MAPK1,MTOR
MEIS2		transcription regulator			8,55E-04	CDKN2B,ETV1,PAX6
SP1	-1,330	transcription regulator	Inhibited	-2,020	8,69E-04	AFAP1L1,ASS1,ATP7A,BNIP3L,CDKN2B,CREM,CXCL12,CXCR4,CYP51A1,DNM1,ESR1,FES,FOS,FOXM1,FOXP3,FYN,GLTP,HINT1,HSD17B7,IGF1,ITGA2,ITGB3,LDHC,MIER1,MYBL1,NGFR,PKM,POLD1,PYY,SETDB1,SLC2A1,SP1,STAT1,TGFB1,UFD1,ZEB2
TWIST1		transcription regulator		-0,247	9,39E-04	APOD,CXCL12,DNM1,DSPP,ESR1,FOS,ITGB3,LALBA,MFGE8,PCDH18,SNAI2,SPOCK2,TGFB1,ZEB1,ZEB2
VEGFA		growth factor		-1,215	1,12E-03	ABCC1,ADAM15,ATP5PO,CD80,CD86,COX5B,COX6B1,COX8A,CREBBP,CXCL12,CXCR4,ERAP1,FOS,ITGA2,ITGB1,ITGB3,LIPE,ME2,PPA1,RGS5,RUNX1,SNAI2,TGFB1
HBEGF		growth factor		0,896	1,20E-03	CXCR4,ITGB1,LALBA,MAPK1,PKM,REST,ZEB1
PLEKHA1		other			1,29E-03	CD86,SLC2A1
PLEKHA2		other			1,29E-03	CD86,SLC2A1
SB 559457		chemical reagent			1,29E-03	DDIT4,GAPDH
KR 62436		chemical reagent			1,29E-03	CXCL12,CXCR4
5-thio-D-glucose		chemical reagent			1,29E-03	FOS,TGFB1
KDM8		enzyme		-1,294	1,32E-03	AMACR,CTSK,ETV1,FBP1,GAPDH,PGAM2,PKM,PRPS1,SLC2A1
5-fluorouracil		chemical drug		1,990	1,43E-03	ANXA2,ATP5PO,BNIP3L,CD80,CD86,COX6B1,COX8A,DNTTIP2,EEF1G,EIF1,GAPDH,HNRNPA2B1,HSPA8,NNT,PKM,PSMB7,PSME1,SNAI2,TGFB1,TSPYL2,UBE2C,UNG,ZFP36L1
Hif1		complex		1,236	1,45E-03	BNIP3L,CA9,CXCR4,DDIT4,FOXM1,GPI,PKM,S100A8,SLC2A1
SNED1		other			1,46E-03	GAPDH,IGF1,SLC2A1
Collagen type III		complex			1,46E-03	ITGA2,ITGB1,ITGB3
[Ac-His1,D-Phe2,Lys15,Arg16,Leu27]VIP-(3-7)-GRF-(8-27)		chemical reagent			1,46E-03	CD80,CD86,CREBBP
NFKBIA		transcription regulator		0,262	1,52E-03	ATP6V1B1,BCKDK,BPIFA1,CASP8,CCR1,CD80,CD86,CDC45,CSF1,CTSZ,CXCL12,CXCR4,DDX3X,ERAP1,FOS,FOXM1,GRN,HSPA8,IL33,ITGA2,ITGB1,LIMA1,MFGE8,NR6A1,ROCK1,S100A8,SMAD4,TGFB1,VEGFC
TRAP1		enzyme		0,632	1,59E-03	CHCHD3,COX5B,COX8A,ECSIT,GAPDH,GNG2,HSD17B10,ITGB1,PKM,SMAD4
PD98059		chemical - kinase inhibitor		0,676	1,67E-03	ATF6,ATP6V1B1,CCR1,CD86,CDKN2B,CREM,CTSH,CTSK,CTSL,CXCR4,E2F4,EMP1,FAM13A,FOS,FOXP3,GPI,GRIN2C,GRN,HNRNPA2B1,IGF1,ITGA2,ITGB1,ITGB3,LDHC,MAPK1,PABPC1,ROCK1,RUNX1,S100A8,SELENBP1,SLC2A1,SMAD4,SNAI2,TGFB1,VEGFC,ZFP36L1
fulvestrant		chemical drug		1,326	1,68E-03	ADCY9,ASCC3,CSF1,CTSL,CXCL12,DDIT4,ESR1,FOS,FOXM1,HSD17B7,IGF1,ITGB1,ITGB3,MAPK1,NGFR,PPME1,PRPS1,SNAI2,TGFB1,UBE2C,ZEB1
MYBL2		transcription regulator		-0,468	1,75E-03	COPA,FGF4,FOXM1,HSPA8,ITGB1,LIN52,UBE2C
Ifn		group		0,563	1,86E-03	B2M,BAG1,CASP8,CD80,CD86,FOS,IGF1,IL33,NUB1,OASL,S100A8,STAT1
NRAS		enzyme		-0,116	1,88E-03	ATF6,B2M,CD86,CDKN2B,CENPA,EIF2D,FBLN2,FOXM1,HOMER3,ITGA2,KCTD12,POLD1,PRDX2,SLC2A1,STAT1,TMEM43,UBE2C
geldanamycin		chemical drug		-0,655	1,91E-03	AGO1,AGO2,ANXA2,BIN1,CARS1,CASP8,CCNT1,DDX3X,FBLN2,FYN,HDAC11,ITGB1,MTOR,PSMC3,QSOX1,RAB6A,RTN1,SAFB2,SLC16A10,STAT1,TRRAP
IL15		cytokine		1,431	1,99E-03	BAMBI,CCR1,CD2,CD38,CD80,CD86,CDKN2B,CREBBP,CSF1,CXCL12,CXCR4,FBP1,FOXP3,FYN,GABPB1,GAPDH,GCNT1,GPI,HCST,HNRNPA2B1,HSPA8,ITGB1,MAPK1,NAGA,P2RX1,PGAM2,PKM,SRSF7,ZFP36L1
BMI1		transcription regulator			2,02E-03	CASP8,CD63,CDKN2B,CUL1,DENND10,NGFR,TUSC3,VEGFC
levodopa		chemical - endogenous mammalian		0,787	2,10E-03	ARHGAP4,ASTN1,CCNYL1,CD63,CTSZ,CXCL12,DGAT2,DMTN,EGR4,FAM210B,FBLN2,FES,FOS,GAPDH,HCST,HOMER1,KCNC4,LDAH,LGALS8,LZTS3,MFAP3,MRPL48,MTF2,NEDD4L,NGEF,OMA1,PLEKHO2,PPP3R1,SERAC1,SLC25A14,SLC2A1,SOBP,SYPL1,TIAM1,TNFAIP1,TRAPPC1,UNC119B,ZEB1,ZEB2,ZMYND8
APP		other		0,850	2,11E-03	ARRDC3,ASCC1,ATG3,BIN1,BRPF1,CD86,CREBBP,CSF1,CSNK2A2,CXCL12,CXCR4,DNM1,EEF1G,ESR1,FAP,FCGR2B,FEZF2,FOS,FYN,GAPDH,GNG2,GPI,GPM6B,HDAC11,HINT1,HOMER1,HSPA8,IGF1,ITGA2,ITGB3,KCNC4,KNG1,MAPK1,MDK,MTOR,NARS2,NGFR,NPTX1,PAX6,PKM,PLCG1,PRDX2,PRKDC,PSMC3,PSME1,REST,ROCK1,RYR3,S100A8,STAT6,SUCLG1,TGFB1,WNK1,ZFP36L1
TGFB1	-1,276	growth factor		-1,995	2,17E-03	ABCD1,ACTN1,ADCY9,ANXA2,ASS1,B2M,BAMBI,BIN1,BNIP3L,CARS1,CASP8,CCR1,CD80,CD86,CDKN2B,CENPA,CSF1,CTSH,CTSK,CXCL12,CXCR4,DDIT4,DMTN,EXT2,FAP,FBLN2,FERMT2,FOS,FOXP3,FUBP1,FYN,GCNT1,GDPD5,GFPT2,GGPS1,GNG2,GPI,GPR12,GRIN2C,HCST,HINT1,HSD17B10,IGF1,IL17RB,IL33,ITGA2,ITGB1,ITGB3,KCNMB1,KNG1,MAP4,MAPK1,ME2,MYBL1,NBEA,NCAPD2,NEU3,NFAT5,NR1H3,PATZ1,PGAM2,PITPNM1,PKM,POLD1,PRPS1,PSMC3,RAB6A,RUNX1,SELENBP1,S…
CUL4B		other		-1,000	2,20E-03	GLO1,PRDX3,PSMA1,PYGO2,RUNX1,TGFB1
Hsp27		group		0,000	2,22E-03	CASP8,CD86,CSF1,FOS,NGFR,TGFB1,TMPRSS2
GPER1		G-protein coupled receptor		0,822	2,23E-03	DDIT4,ESR1,FAP,FOS,IGF1,ITPRIP,MYH10,TUFT1
GSC		transcription regulator			2,27E-03	TGFB1,ZEB1,ZEB2
PIGR		transporter			2,27E-03	CD80,CD86,TGFB1
HOMER2	1,207	other			2,27E-03	GRM5,HOMER1,HOMER2
CCX771		chemical reagent			2,27E-03	CXCL12,CXCR4,ITGB1
PKM	1,209	kinase		-0,937	2,28E-03	FBP1,GAPDH,ITGB1,PGAM2,PKM,PRPS1,SLC2A1,SNAI2,VEGFC
TCF7L2		transcription regulator		-1,771	2,41E-03	ABHD17B,ACADL,ADGRG1,APOD,BAMBI,BIN1,CCNYL1,CDK19,CYP51A1,EPS15,FBP1,FNTB,FOS,GLTP,GLUL,KAT2B,OTUD7B,POP4,PSD3,ROCK1,SEMA4D,SLC44A1,SNAI2,SYPL1,UGT8,ZEB1
bevacizumab		biologic drug		0,000	2,72E-03	CXCL12,CXCR4,SNAI2,ZEB1
ECM1		transporter		-0,139	2,72E-03	GRN,SNAI2,ZEB1,ZEB2
MRTFA		transcription regulator		-0,460	2,76E-03	CXCL12,CXCR4,ETV6,FNBP1L,FOS,ITGB1,MYH10,P2RX1,RUNX1,S100A8,SRF,STAT1,TRAPPC1,TUBB1,WTIP
CCND1		transcription regulator		-1,343	2,87E-03	BRWD1,CDC45,CDCA7,CDKN2B,E2F4,FOXM1,HOMER2,HSPA8,ITGB3,ITSN2,KRT1,LIN7B,MACF1,MARK1,MYBL1,NIBAN2,SELENBP1,TBCK,TIAM1,TM7SF2,TMPRSS2,TPX2,TUBB1
PCGEM1		other		-1,156	2,87E-03	GAPDH,GPI,PGAM2,PKM,SLC2A1,SUCLG1
IRF4		transcription regulator		-0,183	2,91E-03	B2M,CXCR4,DNASE2,ELL2,FAIM,FOXP3,HSPA8,IL33,ITGB1,PSMA1,SH3KBP1,SLC2A1,STAG2,STAT1,ZFP36L1
ESR2		ligand-dependent nuclear receptor		-0,372	2,92E-03	AK7,ANGPTL2,AP4M1,ATP2B1,BAG1,BAMBI,BIN1,CHST15,CPM,CREBBP,CXCL12,DMTN,ESR1,ETV1,FAM25A (includes others),FBLN2,FOS,FOXM1,HSD17B7,IGF1,ITGA2,ITGB1,KCNT2,KLHL38,MAPK1,MDK,ME2,NIPSNAP1,PABPC1,POLD1,POP4,PPP1R12A,PSME1,ROCK1,SMAD4,SMC2,SNAI2,SORD,SP1,TGFB1
mono-(2-ethylhexyl)phthalate		chemical toxicant		-1,014	2,92E-03	ACADL,ACADSB,DDIT4,DGAT2,FOS,GAPDH,GPI,LIPE,NR1H3,PGAM2,PPA1,SP1,SUCLG1,WDR43
CpG ODN 2216		chemical reagent		-0,447	2,94E-03	CD38,CD80,CD86,IFNA1/IFNA13,STAT1
CCL3		cytokine		0,322	2,94E-03	CCR1,FOS,ITGB1,RYR3,STAT1
Tgf beta		group		-0,794	2,98E-03	BAMBI,CASP8,CDKN2B,CSF1,CTSK,CXCR4,FBLN2,FOS,FOXP3,IGF1,ITGA2,ITGB1,ITGB3,KRT1,NFAT5,RUNX1,RYR3,SMAD4,SMAD6,SNAI2,TGFB1
HOXA11-AS		other			3,31E-03	SNAI2,ZEB1,ZEB2
ZBTB10		other			3,31E-03	ESR1,SP1,SP4
DCLK1		kinase			3,31E-03	SNAI2,ZEB1,ZEB2
MPL		transmembrane receptor			3,31E-03	FOS,ITGB3,SLC2A1
butyric acid		chemical - endogenous mammalian		1,445	3,38E-03	ADGRG1,ANXA2,BAG1,CCR1,CD80,CD86,CREBBP,CSF1,CUL1,CXCR4,DNM1,DPP6,E2F4,ESR1,FES,FOS,FOXM1,FYN,GRN,ITSN2,NEU3,PHB,PLCG1,SLC2A1,STAT6,TGFB1,TPR,WT1,ZFP36L1
DEF6		other		-0,776	3,40E-03	FOS,SNAI2,ZEB1,ZEB2
YY2		transcription regulator			3,40E-03	CXCR4,ESRRB,FOS,TET2
SOX2		transcription regulator	Inhibited	-2,244	3,49E-03	CHST15,CNFN,CXCL14,CXCR4,ECSIT,EFS,ESRRB,EXT2,FGF4,FOS,FYN,GLTP,HHAT,IGF1,KANK1,LIMA1,MPZL1,MTF2,NSFL1C,PAX6,PCDH18,PLLP,SLC44A1,SMAD4,TET2,TGFB1,TULP3,UGT8,VEGFC
phytohemagglutinin		chemical drug		-0,150	3,61E-03	CCNT1,CPM,CSF1,CUX1,CXCL12,CXCR4,FNTB,FOS,HINT1,ITGB3,KCNMB1,LAMA2,MAP1A,PAPOLA,PLCD1,PLCG1,PRPS1,PSMA1,RO60,SCARB2,STAT1
N-cor		group			3,71E-03	BIN1,CCR1,CXCL14,ESR1,IGF1,PLA2G3,REST,SEMA4D,SLC44A1,SNAI2
GAST		other		-1,093	3,75E-03	ARCN1,CCKBR,COX5B,CREM,FOS,MAPK1,PHB,PRDX3,SP1
ESRP2		other			3,78E-03	ZEB1,ZEB2
aurora kinase inhibitor III		chemical - kinase inhibitor			3,78E-03	CREM,FOS
UBE2D2		enzyme			3,78E-03	ESR1,SMAD4
cycloserine		chemical drug			3,78E-03	FOS,HOMER1
1-heptanol		chemical reagent			3,78E-03	CD80,CD86
ethyl-3-trifluoromethylbenzyl-alpha-ketoglutarate		chemical reagent			3,78E-03	CA9,SLC2A1
alpha-ergocryptine		chemical toxicant			3,78E-03	PAQR7,PAQR8
TCR		complex		-1,483	3,81E-03	ABCD1,APOD,BIN1,CCR1,CD38,CXCR4,ELL2,FOS,FOXP3,FYN,GNPDA1,HSD17B10,MAP3K8,MAPK1,OASL,PHB,PLCG1,RPL13A,RUNX1,SCARB2,SLC2A1,SRF,STAT1,TGFB1,USP21
tosedostat		chemical drug		-1,342	4,01E-03	ASS1,CARS1,DDIT4,FYN,WARS1
TGM2		enzyme		0,632	4,15E-03	ATP1B3,CD86,CDCA7,FFAR3,GIMAP2,HIP1,IFIT5,ITGB3,MORC2,OASL,PLEKHO2,S100A8,SLC16A13,SLC25A15,STAT1,TGFB1,ZEB1
SAFB		other		-1,890	4,20E-03	B2M,FOS,IGF1,MAP3K8,PPP1R12A,S100A8,SAFB2
dihydrotestosterone		chemical - endogenous mammalian		-1,727	4,28E-03	AIG1,APOD,B2M,CASP8,CD63,CDCA7,ESR1,ETV1,FOS,FOXP3,GAPDH,GLUL,GOSR1,GPI,GRN,HINT1,HOMER2,IGF1,IL17RB,ITGA2,ITGB1,KRT1,LIPE,MARK1,NEDD4L,NPEPPS,PHB,RUNX1,SCP2,SELENBP1,SLC2A1,SMG7,SNAI2,TMPRSS2,ZEB1
Immunoglobulin		complex		-0,588	4,53E-03	B2M,BATF3,CD63,CD80,CD86,COX6B1,COX8A,CSF1,CTSH,CTSZ,CXCL12,CXCR4,CYP51A1,DDIT4,DLST,FAIM,FAP,FBP1,FOS,FOXP3,GPI,IL17RB,IL33,ITSN2,KCTD12,MTOR,PGAM2,PIK3C2A,PLA2G3,PPA1,PRPS1,PSMB6,RBKS,S100A8,SCP2,SLC2A1,SLC39A6,SMC2,STAT1,SUCLG1,TANK,TGFB1,ZEB2
thapsigargin		chemical toxicant		1,778	4,56E-03	ACADL,ATF6,CA9,CD80,CD86,COX5B,CREM,DDIT4,EIF1,ESR1,FOS,IBTK,IGF1,NEDD4L,PLA2G6,UBXN4
PLCD1	-1,382	enzyme			4,60E-03	SNAI2,TGFB1,ZEB1
HGS		other			4,60E-03	ESR1,FOS,SRF
FGF2		growth factor		0,179	4,62E-03	ACER2,ADGRL2,BAMBI,CSF1,CTSK,CTSL,CXCL12,CXCR4,DSPP,ETV1,FOS,GRIN2C,IGF1,ITGB1,LALBA,MACROD1,NGFR,PPP1R12A,PRKDC,RUNX1,S100A8,SLC2A1,SNAI2,TGFB1,VEGFC,ZEB1,ZEB2
prednisolone		chemical drug		1,886	4,63E-03	AGO2,ATG3,BAG1,CASP8,CD86,CXCR4,ESR1,GABPB1,HSPA8,IGF1,KANSL1L,KCTD12,PRDX2,RNF7,STAT1,TGFB1,TMEM43,ULK2
STEAP3		transporter		0,378	4,63E-03	ACER2,ANXA2,HSPA8,ITGB3,SHB,SPOCK2,TRPV4
MAPK3		kinase		-0,020	4,71E-03	CD86,CDKN2B,EGR4,ESR1,FOS,FOXP3,HOMER1,ITGB1,SRF
VHL		transcription regulator		-0,694	4,73E-03	ADGRG1,CA9,CXCL12,CXCR4,GLO1,HNRNPA2B1,PREB,RHOF,RUNX1,SLC2A1,VEGFC,ZFP36L1
CX3CL1		cytokine		0,128	4,73E-03	APOD,CDCA7,CSF1,CXCL12,ETV1,FCRLA,IGF1,MFGE8,PAX6,RYR3,TFAP2C,TGFB1
HIF1A		transcription regulator		-0,728	4,87E-03	ADAM15,ATP7A,BNIP3L,CA9,CARS1,CCNT1,CSF1,CXCL12,CXCR4,DDIT4,FAM13A,FOS,FYN,GAPDH,GCHFR,GPI,HP,IGF1,ITGB3,PKM,PLAC8,SLC2A1,SNAI2,SP1,TGFB1,TLR6,VEGFC,WT1
BRAF		kinase			4,92E-03	ATF6,CD63,CD80,CD86,CPM,CSF1,DPY19L4,EXT2,GPM6B,ITGB1,NGFR,SEMA4D,TUSC3,UGT8
AREG		growth factor		-0,990	5,07E-03	ARHGAP11A,CDC45,CENPA,CXCR4,DESI2,FOS,FOXM1,FOXP3,RUNX1
PTEN		phosphatase		-0,374	5,15E-03	ATP5MC1,BRPF1,CD80,CD86,CDKN2B,COX8A,CTSZ,CXCR4,ESR1,FES,FOS,FOXM1,GAPDH,GNG2,GPM6A,GPM6B,GPR12,HIP1,HSD17B7,IGF1,ITGB1,LALBA,MTOR,NGFR,PAPOLA,POLD2,RUNX1,SLC46A3,SMAD4,SMAD6,SNAI2,SORD,SP4,SUCLG1,TEP1,TGFB1,TNFAIP1,VEGFC,WDR45,ZEB2
INSR		kinase	Inhibited	-2,392	5,24E-03	ACADL,ARRDC3,ATP5MC1,ATP5PO,BAG1,CDC45,CXCR4,CYP51A1,DGAT2,ETFDH,FBP1,FOS,FOXP3,GAPDH,GRN,HSD17B10,IGF1,NR1H3,PAX6,RTL1,SCP2,SLC2A1,SMAD4,TFAP2C,TGFB1,ULK2
TET2	1,223	enzyme		0,000	5,29E-03	ANXA2,ESRRB,FOXP3,HS6ST1,ITGA2,MAP4K3,NIBAN2,PAX6,RNF144A,RUNX1,S100A8,SERAC1
NUPR1		transcription regulator		-1,461	5,75E-03	ACAD10,ADCY9,ADGRG1,AP5M1,ARHGAP11A,CD63,CENPC,COA5,CXCR4,DNTTIP1,ELL2,ETV1,ETV6,GINS1,HNRNPA2B1,ING2,KIFC1,MYH10,MYO18A,NGFR,OSBPL6,SAMD4A,SLC16A10,SLC2A1,SPATS2L,SRF,TEP1,TSC22D2,WNK1,ZFP36L1
colistin		biologic drug		1,265	5,95E-03	APOD,CD63,CSF1,FOS,GOLGA3,GPM6A,RPTOR,TMC7,USP2,ZMYND8
imatinib		chemical drug		1,477	6,08E-03	ATF6,ATP1B3,ATP2B1,CASP8,CDC45,COX5B,COX6B1,CXCL12,CXCR4,FAIM,HSPA8,KAT7,KDELR1,MTOR,POLD1,PPA1,RRAS2,SRSF7,STAT1,TGFB1,UQCR10,WT1
peoniflorin		chemical drug		1,091	6,10E-03	GLO1,PSMB7,RUNX1,UBE2N
L-triiodothyronine		chemical - endogenous mammalian	Inhibited	-2,141	6,12E-03	ADCY9,ASS1,BAG1,BNIP3L,CDKN2B,CTSH,CXCL12,CXCL14,EDN3,ESR1,FOS,HINT1,HOMER1,HP,HSD17B7,IGF1,ITGB3,LIPE,MTOR,NR1H3,PRDX2,PRDX3,ROCK1,RYK,SLC2A1,SLC46A3,SP1,TET2,TGFB1,TIAM1,TMPRSS2,VPS72
TET1		enzyme		0,371	6,12E-03	EGR4,ESRRB,FOS,FOXP3,PAX6
clodronic acid		chemical drug		0,555	6,12E-03	CD80,CD86,FOS,MFGE8,TGFB1
CLOCK		transcription regulator		1,134	6,12E-03	ADPGK,CCNT1,CD86,CYP51A1,GAS8,GNPTAB,INTS14,LGALS8,MGAT2,PRDX3,RGS5,RSPH3,TMTC3,TNFAIP1,USP2,WNK1,WT1,ZEB1
medroxyprogesterone acetate		chemical drug		-1,855	6,12E-03	ARHGEF12,ASS1,CDC45,CDKN2B,CTSK,CTSL,CXCR4,ESR1,FYN,GLUL,GNPTAB,IFNA1/IFNA13,IGF1,ITGA2,ITGB1,ITGB3,LAMA2,MYH10,PLCG1,RRAS2,RUNX1,SLC2A1,SP1,STAT1,TGFB1,VEGFC,WDR38,WNT5B
TLR2/3/4/9		group			6,16E-03	CD80,CD86,FCGR2B
PIAS2		transcription regulator			6,16E-03	CDKN2B,FOS,ITGA2
enoxacin		chemical drug			6,16E-03	CTSK,FOS,ITGB3
CD3		complex		-1,486	6,31E-03	AARS1,BAMBI,CASP8,CCR1,CD2,CD80,CD86,CREM,CXCR4,E2F4,FOS,FOXP3,FYN,GABPB1,GAPDH,HINT1,HNRNPA2B1,HOMER2,HSPA8,IGF1,MAP3K8,MAPK1,NAGA,NFAT5,NFX1,P2RX1,PHB,PPA1,RYK,SP1,SRSF7,STAT1,SUSD6,TGFB1,TUBB1,ZFP36L1
UCHL1		peptidase		0,788	6,40E-03	ADCY9,GABPB1,ITPRIP,PHF20,PSME1,RHOF,SCP2,VWA5A
RAF1		kinase		-0,158	6,46E-03	ATP6V1B1,CDKN2B,CTSH,CTSL,EMP1,ESR1,FAM13A,FOS,GRN,HNRNPA2B1,ITGA2,ITGB1,ITGB3,LDHC,SELENBP1,TIAM1
EPO		cytokine		0,120	6,53E-03	B2M,BNIP3L,CTSK,CTSZ,CUL1,CXCL12,CXCR4,EDN3,FOS,GLUL,ITGB1,KAT2B,MTF2,PAX6,PBXIP1,ROCK1,SLC24A1,TFAP2C,TUBB1,VEGFC
4-hydroxytamoxifen		chemical drug		0,160	6,56E-03	ANGPTL2,AP4M1,CDCA7,DDIT4,ESR1,FOS,FOXM1,HSD17B7,IGF1,ITPRIP,SLC2A1,SNAI2,TUFT1,ZEB1
SIN3A		transcription regulator			6,70E-03	CARTPT,CTSK,ESR1,FOXP3,MAP4,NEFH,REST
BACH1		transcription regulator		1,673	6,70E-03	ATP5MC1,ATP5PO,COX15,CXCR4,IGF1,PHB,SLC25A15
kanamycin A		chemical drug		1,265	6,75E-03	APOD,CD63,CSF1,FOS,GOLGA3,GPM6A,RPTOR,TMC7,USP2,ZMYND8
Lh		complex		0,669	6,87E-03	ACTN1,ADCY9,ADGRG1,ATP2B1,ATP5IF1,BAG1,BNIP3L,CSNK1A1,CXCR4,DUSP3,FOS,PHB,PPP3R1,RGS5,RUNX1,STAT1,STK25,VEGFC
CDC42		enzyme		1,000	6,96E-03	CD86,ESR1,FOS,ITGB1,UBE2C
estrogen receptor		group		0,500	7,13E-03	AGO1,AGO2,CPM,CXCL12,CXCR4,FOS,IGF1,ITGB1,MUC15,PCDH18,SMAD4,SMAD6,SNAI2,TGFB1,UGT8,VEGFC,WNT5B,ZEB1
PI3K (family)		group		0,662	7,18E-03	CDKN2B,CXCL12,CXCR4,DDIT4,ESR1,FOS,ITGB1,PKM,SLC2A1,SNAI2
aldesleukin		biologic drug		-1,342	7,21E-03	B2M,CD86,FCGR2B,GLUL,PSMB6,STAT1
Iga		complex			7,25E-03	CD80,CD86,FCGR2B,TGFB1
PAX2		transcription regulator		-1,172	7,25E-03	GRM5,ITGB3,PAX6,WT1
ACVR1C		kinase			7,25E-03	CASP8,CDKN2B,FOS,ZEB1
ELF5		transcription regulator			7,25E-03	ESR1,ITGB1,RUNX1,SNAI2
pilocarpine		chemical drug		0,808	7,25E-03	FOS,GRM5,HOMER3,NGFR
glutamine		chemical - endogenous mammalian		0,960	7,34E-03	AARS1,ASS1,ATF6,CARS1,FOS,NGFR,PHB,SNAI2,WARS1,WT1,ZMYND8
HTT		transcription regulator		0,000	7,37E-03	AMACR,ANTKMT,ATP5MC1,ATP5PO,B2M,CARTPT,COX15,CREBBP,CYP51A1,DLST,DNM1,ESRRB,ETV1,FOS,GAPDH,GLO1,GLUL,GPI,GRIN2C,HOMER1,HSPA8,HUNK,ITGB1,KCNC4,KRT1,MTOR,NEFH,NGEF,NGFR,NPTX1,PITPNM1,PSME1,SETDB1,SLC2A1,SMC2,SP1,TESC,TFAP2C,TIAM1,UBE2N,USP2
adalimumab		biologic drug			7,39E-03	CD86,FCGR2B
1-methyl-2-pyrrolidinone		chemical drug			7,39E-03	CTSK,FOS
cetylpyridinium		chemical drug			7,39E-03	CTSK,FOS
SLC48A1		transporter			7,39E-03	ITGB1,SLC2A1
LY75		transmembrane receptor			7,39E-03	CD80,CD86
SOX12		transcription regulator			7,39E-03	FGF4,FOXP3
CDC20		other			7,39E-03	PBXIP1,UBE2C
NSC719239		chemical drug			7,39E-03	ITGA2,ITGB1
ascomycin		chemical reagent			7,39E-03	CD80,CD86
sertindole		chemical drug			7,39E-03	HOMER1,MAPK1
ARNT		transcription regulator		-1,706	7,76E-03	ATP5MC1,ATP5PO,CA9,COX6B1,CXCR4,GAPDH,GPI,ITGB3,RGS5,SLC2A1,UBE2C
clobetasol propionate		chemical drug			8,00E-03	ABCC1,CD80,CD86
JARID2		transcription regulator			8,00E-03	HOXD8,ZEB1,ZEB2
RASGRF1		other			8,00E-03	FOS,IGF1,SRF
trientine		chemical drug			8,00E-03	IGF1,SMAD4,TGFB1
IRF1		transcription regulator		0,413	8,25E-03	APOL6,B2M,CASP8,ERAP1,FOXP3,IFIT5,IFNA1/IFNA13,IL33,OASL,PSME1,SP1,STAT1,TGFB1,TLR6
androgen		chemical drug	Inhibited	-2,607	8,25E-03	APOD,CTSZ,CXCR4,EPS15,FES,FGF4,FOS,IGF1,NR6A1,RUNX1,TMPRSS2,VEGFC,WT1
TP63		transcription regulator		1,146	8,28E-03	ATG3,CCNT1,CDK18,CDKN2B,CXCR4,DAP3,DDIT4,DSPP,EMP1,FOS,FUBP1,GAPDH,HSPA8,IFT22,ITGA2,ITGB1,KRT1,MFGE8,MYNN,POLD2,RUNX1,S100A8,SMAD4,SNAI2,TGFB1,ULK2,ZEB1,ZEB2
PAX3-FOXO1		fusion gene/product		1,468	8,49E-03	ACTN1,CD63,CDKN2B,CSF1,CXCR4,GAPDH,GRN,MYH10,NGFR,RRAS2,SGO1,SHB,SOBP,TPX2,TSC22D2
HSP90AB1		enzyme			8,53E-03	ABCC1,ESR1,SNAI2,WT1
2-mercaptoacetate		chemical drug			8,53E-03	ANXA2,IGF1,MFGE8,TGFB1
nickel		chemical toxicant		1,067	8,53E-03	CD80,CD86,ESR1,GAPDH
SMARCA4		transcription regulator	Inhibited	-2,301	8,63E-03	ADAM15,ADGRG1,ANGPTL2,ASCC1,ATP6V1B1,BAMBI,BIN1,BNIP3L,CCR1,CD63,CDKN2B,CPM,CSF1,CTSH,CXCR4,EGR4,FBP1,FOS,GAPDH,GCHFR,GIMAP2,GPM6A,HCST,IGF1,ITGB1,MAPK1,MFGE8,PCP4L1,PMEL,ROCK1,SMAD6,SRPX,TFB1M,WDR45,WT1
CLPP		peptidase		1,890	8,65E-03	ACADL,DLST,ETFDH,GAPDH,PHB,PRDX3,SUCLG1
Vegf		group		-0,046	8,75E-03	ADAM15,ADGRG1,ADGRL2,ANGPTL2,BNC1,CASP8,CDC45,CSE1L,CXCL12,CXCR4,DDX11,DDX3X,EIF2B2,EMP1,FOXM1,HOMER1,IL17RC,ITGA2,ITGB1,MAP3K8,MFSD4A,PEX5,SMC2,TGFB1,TMC7,TPX2,TSHZ1,UBE2C,VEGFC,ZEB1
pirinixic acid		chemical toxicant		-0,280	8,92E-03	ABCC1,ACADL,ACMSD,ALDH9A1,ANXA2,ASL,CCNT1,CD63,CXCL12,ETFDH,FBP1,GAPDH,GLUL,HSD17B10,MAP3K8,NR1H3,NUDT7,PCM1,POPDC3,PSMA1,PSMB6,PSMB7,PSMC3,PSME1,SCP2,SLC16A13,TIAM1
D-glucose		chemical - endogenous mammalian		1,394	9,07E-03	AARS1,ACADL,ACTN1,ASS1,ATF6,ATP2B1,CARS1,CREM,CXCR4,DDIT4,FAIM,FBP1,FOS,GAPDH,GLUL,GPI,GRN,HP,IGF1,ITGB1,KAT2B,KCNMB1,LIPE,MTOR,PAX6,PHB,PKM,PLA2G6,PLCG1,POPDC2,PRDX3,PREB,S100A8,SCAMP3,SLC2A1,SLC39A6,TGFB1,TPX2,TRPV4,WARS1,ZMYND8
paclitaxel		chemical drug		1,133	9,20E-03	CD80,CD86,CDK18,CTDP1,DEPDC5,EMP1,ETV1,FOXM1,GFPT2,GPR12,MACF1,NAT9,NEFH,SETDB1,SHB,SNAI2,SRF,TOP3B,TUBB1,TULP3
PC-SPES		chemical drug			9,36E-03	B2M,GAPDH,GPI,HMGN3,MTCH1,QSOX1,SELENBP1,TMPRSS2,UBE2C
MMP12		peptidase			9,39E-03	ACTN1,MAP4,NPEPPS,PKM,PSMA1,PSMB7,PSMC3
SNAI1		transcription regulator		1,383	9,42E-03	ACTN1,CGN,CUX1,FOS,ITGA2,ITGB1,LIMA1,SMAD6,SNAI2,TGFB1,ZEB1,ZEB2
metronidazole		chemical drug		1,265	9,65E-03	APOD,CD63,CSF1,FOS,GOLGA3,GPM6A,RPTOR,TMC7,USP2,ZMYND8
SAFB2	-1,294	other		-1,000	9,95E-03	B2M,FOS,PPP1R12A,SAFB2
HDL-cholesterol		complex		0,447	9,99E-03	CREM,CYP4V2,CYP51A1,NUDT7,RPTOR
methylselenic acid		chemical reagent			1,00E-02	APOD,CENPA,ERP44,ESR1,FOXM1,HNRNPH3,HOXD8,IGF1,MAPK1,NEDD4L,PATZ1,PMS2,RABAC1,SNAI2,TMPRSS2,VEGFC,WDR82
U0126		chemical - kinase inhibitor		0,608	1,01E-02	AGO2,CA9,CDK18,CTDP1,CXCL12,CXCR4,DEPDC5,EMP1,ESR1,ETV1,FOS,GFPT2,GPR12,GRN,HSD17B7,IL17RB,ITGB1,MACF1,MAPK1,NAT9,NUMB,PABPC1,PAX6,ROCK1,RUNX1,SHB,SNAI2,STAT1,TOP3B,TULP3,WT1
AK1		kinase			1,01E-02	ACADL,GAPDH,PKM
NSD2		enzyme			1,12E-02	CXCR4,FOS,IGF1,ITGB1,STAT1
TWIST2		transcription regulator		-1,400	1,12E-02	BIN1,SNAI2,TGFB1,ZEB1,ZEB2
RPTOR	-1,304	other		0,916	1,13E-02	ACADL,CD80,CD86,CTSK,CXCL12,CYP51A1,GPI,HSD17B7,IL17RB,PKM,SLC2A1
CSF1	1,226	cytokine		0,056	1,14E-02	CCR1,CPM,CSF1,CTSH,CTSK,CYP51A1,FOS,GPI,HSD17B7,IGF1,ITGB1,ITGB3,PKM,RUNX1,SLC2A1,STAT1,TGFB1,TLR6
EDN3	-1,253	other		1,000	1,15E-02	FOS,ITGA2,ITGB1,ITGB3
ETV1	-1,228	transcription regulator			1,15E-02	CXCR4,HSD17B7,ITGB3,TMPRSS2
metyrapone		chemical drug		-1,000	1,15E-02	CARTPT,CXCL12,CXCR4,FOS
CST5		other		0,000	1,18E-02	ABCC1,ABT1,AGO1,AHCTF1,ANXA2,CHD2,CREBBP,DTNB,EEF1G,EIF2B2,HNRNPA2B1,IGSF9,LIMD2,PDCL3,PRDX2,RUNX1,TESC,TRRAP
HDAC4		transcription regulator			1,18E-02	FOS,GPM6A,HOMER1,HOMER2,MAPK1,MYH10,NBEA,RTN1,SLC2A1,SMAD4,SRF
NRF1		transcription regulator		-1,195	1,19E-02	COX5B,COX6B1,COX8A,PSMB7,SNAI2,TFB1M,ZEB1
CX3CR1		G-protein coupled receptor		1,732	1,19E-02	ACER2,C3orf18,CCDC39,EMP1,FOS,GAS8,IFT140,IGF1,MFGE8,SPATA7,TGFB1,TUFT1,WDR82
diethylstilbestrol		chemical drug		-1,279	1,19E-02	CTSK,CXCL14,EMP1,ESR1,ESRRB,FOS,FOXM1,IGF1,MAPK1,MFGE8,OLFML2A,PTTG1IP,RGS5,RIN2,RUNX1,S100A8,SP1,TANK,TBC1D1,TGFB1
p38 Sapk		group			1,20E-02	CD80,CD86
[Lys15,Arg16,Leu27]VIP(1-7)GRF(8-27)		chemical reagent			1,20E-02	CD80,CD86
SNX27		other			1,20E-02	GRIN2C,GRM5
FAM20C		enzyme			1,20E-02	AMBN,DSPP
TMEM106A		other			1,20E-02	CD80,CD86
MCF2		other			1,20E-02	ITGA2,ITGB1
CDR2		other			1,20E-02	CA9,SLC2A1
NME3		kinase			1,20E-02	ITGA2,ITGB1
FKBP1B	-1,243	enzyme			1,20E-02	FKBP1B,MTOR
beta-elemene		chemical - endogenous non-mammalian			1,20E-02	SNAI2,ZEB2
Z-endoxifen		chemical - endogenous mammalian			1,20E-02	ESR1,IGF1
DIM-C-pPhCO2Me		chemical reagent			1,20E-02	SNAI2,ZEB1
IMTPPE		chemical reagent			1,20E-02	ELL2,TMPRSS2
alpha-hydroxyglutarate		chemical - endogenous mammalian			1,20E-02	ZEB1,ZEB2
CD40LG		cytokine		-0,382	1,21E-02	ASCC3,B2M,BATF3,CCR1,CD38,CD63,CD80,CD86,CSF1,CXCR4,EGR4,FCGR2B,FOS,METAP1,NEFH,PRKDC,PSME1,SEMA4D,SMG7,SP1,STAT1,TANK,TM7SF2,ZFP36L1
IL2		cytokine		1,142	1,23E-02	ABCC1,ADCY9,ARHGAP11A,ARHGEF12,BAG1,CCR1,CD2,CD38,CD80,CD86,CSF1,CXCL12,CXCR4,DLST,E2F4,EMP1,FOS,FOXP3,FYN,GAPDH,GCNT1,GRN,HCST,IL17RB,ITGA2,ITGB1,ITSN2,MAP3K20,PHB,PLAC8,RRAS2,S100A8,SCP2,TGFB1,WT1
SOCS2		other			1,25E-02	IGF1,LIPE,STAT6
onapristone		chemical drug			1,25E-02	ESR1,RUNX1,TGFB1
metformin		chemical drug		1,057	1,26E-02	ATF6,BAMBI,CXCL12,DDIT4,FOS,FOXM1,GLO1,IGF1,IL17RB,MTOR,PGAM2,PKM,SLC2A1,SP1,SP4,TGFB1
ATP-gamma-S		chemical reagent			1,28E-02	CCR1,CD86,CREM,CSF1,CXCR4,PRDX2,WARS1
FOXO3		transcription regulator		-0,055	1,30E-02	BNIP3L,CASP8,CDC45,CDKN2B,CSNK2A2,CXCR4,DDIT4,EGR4,ESR1,FOS,FOXM1,FOXP3,FYN,GLUL,IGF1,NCAPD2,PRDX3,SMAD4,TGFB1,TPX2,UBE2C
IL4		cytokine		-1,556	1,30E-02	ANXA2,ASCC3,ASS1,BIN1,BNIP3L,BPIFA1,CD2,CD38,CD80,CD86,CSF1,CTSK,CXCR4,CYB561A3,CYTH1,FCGR2B,FOS,FOXP3,GPM6B,HNRNPH3,HOMER2,IGF1,IL17RB,IL33,ITGA2,ITGB1,ITGB3,KCTD12,KRT1,MAP4,MAPK1,METAP1,OASL,PHB,PLCD1,PRKDC,PSMB6,PSME1,RETNLB,S100A8,SAMD4A,SEMA4D,SLC2A1,SMG7,SNRNP200,STAT1,STAT6,TGFB1,TM7SF2,TOP3B,USP2
dextran sulfate		chemical drug	Inhibited	-2,184	1,31E-02	BAG1,CD80,CD86,FGF4,FOXM1,KNG1,NCAPD2,NLRP6,POLD1,RETNLB,S100A8,SGO1,SLC2A1,SMC2,TANK,TPX2,UBE2C,VEGFC
TREM1		transmembrane receptor		1,152	1,32E-02	CD86,CDKN2B,CSF1,CXCR4,FERMT2,HOMER1,HSD3B7,KANK1,MAP3K8,NEDD4L,OASL,PLAC8,PTTG1IP,RIN2
forskolin		chemical toxicant		-1,934	1,33E-02	ACER2,ACTN1,ADCY9,ADGRG1,ADGRL2,BAG1,BAMBI,BNIP3L,CARTPT,CD80,CD86,CDKN2B,CREM,CSF1,CXCR4,DDIT4,ELL2,ESR1,FOS,GRN,HOMER1,HP,HSD17B7,IGF1,MACROD1,MAPK1,MFGE8,PPM1F,PPP3R1,PRDX2,RGS5,RUNX1,S100A8,SLC2A1,SP1,STARD7,STAT1,WT1,ZEB1
APC		enzyme		0,570	1,37E-02	B2M,CXCL12,IGF1,ITGA2,ITGB3,PYY,SNAI2,SUCLG1,TIAM1,TULP3,ZEB1
salirasib		chemical drug		-0,816	1,38E-02	CA9,LDHC,MTOR,PKM,SLC2A1,VEGFC
cobalt chloride		chemical reagent		0,127	1,48E-02	ATP7A,CA9,CXCR4,DDIT4,PKM,RGS5,SLC2A1,WT1
FGF10		growth factor		-1,671	1,50E-02	ANXA2,CTSH,CYP51A1,LIPE,NUMB,TGFB1
IL16		cytokine			1,53E-02	FOS,FOXP3,TGFB1
astressin 2B		biologic drug			1,53E-02	FOS,KCNMB1,SLC2A1
M344		chemical reagent		-1,342	1,53E-02	BIN1,BRPF1,HDAC11,REST,TGFB1
AHR		ligand-dependent nuclear receptor		1,515	1,58E-02	ACTN1,ATP2B1,CASP8,CD38,CDKN2B,CERS1,CERS3,COX8A,DMXL2,ESR1,FBLN2,FOS,FOXP3,HP,HUNK,NPTX1,SHB,SLC16A10,SLC2A1,SNAI2,TGFB1,TSPYL2,VEGFC
FOXM1	-1,222	transcription regulator		-1,593	1,58E-02	CENPA,CXCL12,ESR1,FOS,FOXM1,IGF1,ITGB1,PRDX2,SNAI2,ZEB1,ZEB2
MOG		other		-1,346	1,63E-02	CCR1,CD80,CD86,FOXP3,IGF1,TGFB1
AKT1		kinase		-0,831	1,63E-02	ASS1,ATP5MC1,CD86,CXCR4,ESR1,FOS,FOXP3,HUNK,ITGB1,MYH10,PKM,RAB11A,SLC2A1,SNAI2,SP1,SRF,STAT6,UBE2C,UBE4B
Smad2/3		group			1,68E-02	CDKN2B,FAP,FOXP3,GCNT1,RUNX1
ITGB3	-1,430	transmembrane receptor		-0,826	1,70E-02	CSF1,FOS,ITGB3,RUNX1,SNAI2,TGFB1,VPS72
CD300LF		other		0,000	1,71E-02	ACADL,GPI,MPC2,SLC2A1
copper gluconate		chemical drug		-1,067	1,71E-02	ASCC3,BIVM,SMC2,UNG
PARP1		enzyme		0,092	1,73E-02	ATXN10,CXCL12,FOS,FOXP3,IGF1,NFAT5,SP1,STAT1,TMPRSS2,VEGFC
GW3965		chemical reagent		-0,566	1,73E-02	APOD,CD38,CD80,CD86,CYTH1,DGAT2,FOXM1,GNG2,LIPE,NR1H3
ACOX1		enzyme		-1,177	1,74E-02	ACADL,ACER2,AIG1,ANXA2,CD63,CXCL12,IGF1,MFGE8,NR1H3,SELENBP1,UGT8
sGC		complex			1,76E-02	FOS,FOXP3
Msx3		transcription regulator			1,76E-02	IGF1,STAT6
LHX6	-1,237	transcription regulator			1,76E-02	AMBN,LHX6
EPHA4		kinase			1,76E-02	IGF1,SHB
NET1		other			1,76E-02	ITGB1,SNAI2
ZYX		other			1,76E-02	FOS,ITGB1
malondialdehyde		chemical toxicant			1,76E-02	SP1,TGFB1
curcuminoids		chemical drug			1,76E-02	SP1,SP4
FC-99		chemical reagent			1,76E-02	CD80,CD86
CV 3988		chemical reagent			1,76E-02	ITGB1,ITGB3
SEL1L		other		-1,414	1,78E-02	ATP5PO,COX5B,COX6B1,FBLN2,ITGA2,KANK1,PAX6,PPA1
IL6		cytokine		-1,628	1,78E-02	ABCC1,ACER2,ADGRL2,BAMBI,CCR1,CD38,CD80,CD86,CDC45,CDKN2B,CENPA,CSF1,CTSK,CXCR4,E2F4,FOS,FOXM1,FOXP3,GINS1,HOMER3,HP,IGF1,IL17RC,ITGB1,ITGB3,KIFC1,MACROD1,MTOR,NEU3,PHB,POLD1,PSME1,SLC14A1,SNX10,STAT1,STAT6,TGFB1,TLR6,UBE2C,WARS1,ZW10
ARNT2		transcription regulator		1,604	1,80E-02	CCR1,CD86,ELL2,GLUL,HOMER1,ITGB3,LAMA2,LHX8,NGEF,SELENBP1,SLC2A1,SNX5,USP2,ZFP36L1
LDLR		transporter		-0,378	1,80E-02	ALDH9A1,ATP7A,CCR1,CENPA,CYTH1,FBP1,FOXM1,FOXP3,GAPDH,GPI,ITGB3,MFGE8,NR1H3,PSMB7,SLC2A1,UBE2C
PIK3CA		kinase			1,82E-02	CA9,CSE1L,FGF4,FOXM1,ITGB1,SNAI2,TGFB1
DPH5		enzyme			1,83E-02	CREBBP,SP1,STAT1
MESP1		transcription regulator			1,83E-02	SNAI2,ZEB1,ZEB2
CHRM1		G-protein coupled receptor			1,83E-02	EGR4,FOS,HNRNPA2B1
GATA1		transcription regulator		-0,839	1,86E-02	ACTN1,ARHGAP4,BATF3,CCR1,CREM,CYB561D1,DMTN,HDAC11,ITGB3,NEFH,PBXIP1,POLD1,SLC24A1,SPOCK2,TAC3,TUBB1,UNG,ZEB1
CTNNB1		transcription regulator		-0,504	1,86E-02	ABCC1,ABCD4,ACADL,APOD,BAMBI,CA9,CDKN2B,CTSZ,CXCL12,CXCL14,CYP51A1,DGAT2,EDN3,ETV1,FBLN2,FOS,GAPDH,GET4,GFPT2,GLUL,ITGB1,KIFC1,KRT1,LHX6,LIMD2,LIPE,MAP4,MFGE8,NFAT5,NGFR,NPTX1,NR6A1,NUDT7,NUMB,PKM,RPL13A,RPS5,S100A8,SMAD6,SNAI2,STARD7,TGFB1,TULP3,WNT5B,WT1,ZEB1,ZEB2
prostaglandin E2		chemical - endogenous mammalian		0,572	1,87E-02	ANXA2,CCR1,CD80,CD86,CREM,CSF1,CXCL12,CXCR4,CYTH1,FOS,FOXP3,GCNT1,IGF1,ITGB1,NR1H3,S100A8,SP1,SRF,TGFB1,VEGFC
ADAM10		peptidase			1,88E-02	AGTPBP1,CSF1,CXCL12,FOS,HIP1,PAX6,ROCK1,TGFB1
1810019D21Rik		other		-0,816	1,90E-02	APOL6,ASS1,ITGA2,S100A8,SNAI2,ZEB1
ICAM1		transmembrane receptor		-0,663	1,90E-02	CD80,CD86,FOS,SNAI2,TGFB1,ZEB2
E2F4	1,242	transcription regulator			1,90E-02	CENPA,DDX11,EIF2B2,FOXM1,GINS1,HP,POLD1,PRKDC,PRPSAP1,SMC2,SMC4,TPX2,UBE2C,UNG,ZSCAN12
selumetinib		chemical drug		0,000	1,93E-02	ABCC1,FOS,ITGA2,SLC2A1
NFIC		transcription regulator			1,93E-02	CSF1,DSPP,LDHC,TGFB1
hemozoin		chemical - endogenous non-mammalian		1,980	1,93E-02	CCR1,CD80,CXCR4,S100A8
MRTFB		transcription regulator		-0,816	1,94E-02	CXCR4,ETV6,ITGB1,MYH10,P2RX1,PCDH18,RUNX1,S100A8,SRF,TRAPPC1,TUBB1,WTIP
CD28		transmembrane receptor		-0,843	1,94E-02	BIN1,CASP8,CD80,CD86,CREM,CXCR4,E2F4,FOS,FOXP3,FYN,GAPDH,HINT1,HOMER2,HSPA8,PHB,PPA1,RYK,SP1,STAT6,SUSD6,TUBB1
IKBKB		kinase		-0,394	1,98E-02	CASP8,CCR1,CSF1,CTSK,CTSZ,CXCL12,CXCR4,FOS,FOXM1,FYN,GRN,IFNA1/IFNA13,ITGB3,LIPE,MYO1D,NR6A1,TGFB1,ZNF395
NR3C1		ligand-dependent nuclear receptor		-1,146	2,02E-02	ACTN1,B2M,BAG1,BIN1,BNIP3L,BRWD1,CD38,CUL1,CXCR4,DDIT4,DGAT2,EMP1,FOS,GLUL,GRIN2C,GRM5,IGF1,IL33,ING2,LGALS8,MAP3K20,MAP4K3,MAPK1,MPC2,NGFR,OASL,PDCL3,PPP3R1,RAB11A,RNF10,ROCK1,SH3KBP1,SLC25A33,SNAI2,STAT6,TGFB1,TNFAIP1
KLF11		transcription regulator		-1,890	2,10E-02	APOL6,CXCR4,ITGA2,ITGB3,SMAD4,SMAD6,SP1,STAT1,STAT6,TGFB1
desmopressin		biologic drug		1,165	2,12E-02	FOS,GAPDH,HINT1,HSPA8,LIMA1,MTFR1L,MYH10,NFAT5
bortezomib		chemical drug		0,040	2,12E-02	BNIP3L,CASP8,CXCL12,CXCR4,E2F4,ESR1,IGF1,IL33,MAPK1,NECTIN2,NSFL1C,PSMA1,PSMB7,TGFB1,UFD1,WT1
IL13		cytokine	Inhibited	-2,127	2,13E-02	ADAM15,BPIFA1,CASP8,CD80,CD86,CTSH,CTSK,CXCR4,DMXL2,DNASE2,FCGR2B,GRM5,HOMER2,IGF1,IL17RB,PCM1,QSOX1,RETNLB,RIN2,RYK,S100A8,SLC26A6,SNAI2,STAT6,TGFB1
MESP2		transcription regulator			2,16E-02	SNAI2,ZEB1,ZEB2
BLOC1S5		other			2,16E-02	ATP7A,BLOC1S2,GRIN2C
NTF4		growth factor			2,16E-02	AMBN,DSPP,FOS
LAMA5		other			2,16E-02	CCR1,FGF4,STAT1
GFAP		other			2,16E-02	ATF6,ITGA2,ITGB1
ARHGDIA		other			2,16E-02	ESR1,FOS,SP1
gentamicin		chemical drug		1,571	2,17E-02	ACADSB,APOD,ASL,CD63,CSF1,DDX39A,EIF2B2,ETFDH,FOS,GOLGA3,GPM6A,KTI12,PLLP,PRPS1,RPTOR,TGFB1,TMC7,UGT8,USP2,ZFP36L1,ZMYND8
HRAS		enzyme		0,061	2,17E-02	AFAP1L1,AMACR,ANXA2,B2M,CDK18,CDKN2B,CSF1,CTSZ,CXCL12,DPF1,EIF2D,EIF4G3,FBLN2,FERMT2,FNBP1L,FOS,FOXM1,GRN,HNRNPA2B1,HSPA8,ITGB1,MAP3K8,MAPK1,MFGE8,MYH10,NR6A1,NSFL1C,PRDX2,SMAD4,SNAI2,SP1,SRF,TGFB1,TOX2,ULK2
HNRNPH1		other			2,22E-02	ATP5PO,GNG2,NDUFAF6,PRPSAP1,UGT8
ILK		kinase		0,000	2,22E-02	HSPA8,ITGB1,MAPK1,TGFB1,ZEB1
SP3		transcription regulator		-1,154	2,32E-02	AFAP1L1,CYP51A1,DNM1,ESR1,FOS,FOXP3,GLTP,IGF1,ITGA2,PKM,PYY,SETDB1,SP1,STAT1
CNR1		G-protein coupled receptor		-0,566	2,36E-02	CA9,CARTPT,FOS,FOXM1,GLO1,IGF1,MDK,PAX6,PIK3C2A,TGFB1,VEGFC
ASPSCR1-TFE3		fusion gene/product		-1,414	2,36E-02	ADGRG1,ANGPTL2,BIN1,GRN,MFSD1,OLFML2A,POPDC2,TACC1
ficusin		chemical drug			2,41E-02	CASP8,ITGB1
poly(dG-dC)		chemical reagent			2,41E-02	IFNA1/IFNA13,STAT1
ST6GALNAC1		enzyme			2,41E-02	B2M,SNAI2
EN2		transcription regulator			2,41E-02	NGFR,PAX6
SELL		transmembrane receptor			2,41E-02	CXCR4,TGFB1
ST8SIA4		enzyme			2,41E-02	ABCC1,PAX6
NUP107		other			2,41E-02	FOS,TPR
EGR4	-1,272	transcription regulator			2,41E-02	CREM,MYBL1
PTBP3		other			2,41E-02	ZEB1,ZEB2
CTSE		peptidase			2,41E-02	CD80,CD86
CUL7		enzyme			2,41E-02	SNAI2,ZEB1
PPID		enzyme			2,41E-02	SNAI2,ZEB1
MS4A1		other			2,41E-02	CD86,ZFP36L1
SCH772984		chemical - kinase inhibitor			2,41E-02	SNAI2,SP1
murabutide		chemical reagent			2,41E-02	CD80,CD86
GSK1268267X		chemical reagent			2,41E-02	CD80,CD86
RUVBL1		transcription regulator		-0,447	2,41E-02	ADAM15,CARS1,CCNT1,PLAC8,PSMB7
tacrolimus		chemical drug		0,711	2,42E-02	APOD,CXCR4,ELL2,ETV1,FOS,FOXP3,GNPDA1,GRIN2C,HOMER2,IL33,MYH10,NFAT5,NPTX1,SCP2,TIAM1,VEGFC
CNOT7		transcription regulator			2,42E-02	B2M,IFIT5,SLC14A1,STAT1
CCR1	1,382	G-protein coupled receptor		0,152	2,42E-02	CCR1,CTSK,FOS,ITGB3
disulfiram		chemical drug		-1,067	2,42E-02	ASCC3,BIVM,SMC2,UNG
indole-3-carbinol		chemical drug		0,068	2,42E-02	ESR1,FOS,FOXP3,HP
Akt		group		0,033	2,46E-02	CD63,CPM,CXCL12,CXCR4,E2F4,ERAP1,ESR1,EXT2,FOS,FOXM1,FOXP3,GNPTAB,GPM6B,IGF1,PTTG1IP,SLC2A1,SNAI2,TMED9,TUSC3,UGT8,WT1,ZEB1
TMSB4		group			2,53E-02	DSPP,ITGA2,ITGB1
PKNOX2		transcription regulator			2,53E-02	ESR1,SNAI2,STAT1
PRDX2	-1,360	enzyme			2,53E-02	FOXM1,FOXP3,PRDX2
SH3BP2		other			2,53E-02	CTSK,FOS,ITGB3
TGAL copolymer		biologic drug			2,53E-02	FOXP3,IGF1,TGFB1
POU5F1		transcription regulator		-0,716	2,54E-02	BAG1,BNIP3L,CD63,CHST15,CNFN,ECSIT,ESRRB,EXT2,FGF4,GPI,MTF2,PAX6,PCDH18,PHB,REST,SMAD4,SNAI2,TET2,TGFB1,ZEB1,ZEB2
APOE		transporter		1,408	2,54E-02	ADGRG1,APOD,ARHGEF12,CD80,CD86,CSF1,CTSK,ESR1,FCGR2B,FOS,GLUL,IGF1,MTCH1,NEFH,NR1H3,PLPPR3,PRPSAP2,S100A8,STAT6,TGFB1,TIAM1
valproic acid		chemical drug		-0,073	2,54E-02	ATF6,BAG1,CASP8,CCR1,CD80,CDC123,CDCA7,CREBBP,CXCR4,CYP51A1,ESR1,ETV6,GLUL,HOMER1,HSD3B7,LIMA1,MGAT2,PAQR7,PSMA1,PSMB6,PSMB7,PSMC3,PSME1,RHNO1,RNF144A,TGFB1,ZEB1
FN1		enzyme		0,392	2,57E-02	BNIP3L,DDX3X,FERMT2,FOS,ITGB1,ITGB3,LGALS8,MTOR,PREB,SLC2A1,SNAI2,TGFB1,TOR1A,UBE4B
RICTOR		other	Activated	2,214	2,62E-02	ATP5MC1,ATP5PO,ATP6V0A2,ATP6V1B1,COX15,COX6B1,COX8A,FOXP3,PPA1,PSMA1,PSMB6,PSMB7,PSMC3,PSME1,RPL13A,RPS5,UQCR10
ANXA1		enzyme		-0,655	2,62E-02	ANXA2,CD80,CD86,CSF1,CXCR4
HBA1/HBA2		transporter	Inhibited	-2,236	2,62E-02	ATP5MC1,ATP5PO,COX15,COX8A,VEGFC
ribavirin		chemical drug		0,579	2,62E-02	CD38,CD80,CD86,OASL,STAT1
BCL6		transcription regulator		0,239	2,67E-02	ADCY9,CD2,CD80,CSF1,CTSK,FOXP3,GABPB1,ITPRIP,PHF20,RHOF,SCP2,STAT1,STAT6,TGFB1,VWA5A
FOXP3	-1,206	transcription regulator		-0,651	2,67E-02	CCR1,CD80,CSF1,CXCR4,FOS,FOXP3,GAPDH,POLD1,RUNX1,TGFB1,USP21,ZEB2
TET3		enzyme	Inhibited	-2,000	2,69E-02	ADCY9,PAX6,SLC12A8,SYNE3
IFRD1		other		0,927	2,69E-02	CTSZ,DGAT2,IGF1,LAMA2
GABA		chemical - endogenous mammalian			2,69E-02	CARTPT,FOS,TGFB1,VEGFC
MAPT		other		-0,588	2,77E-02	AAK1,AARS1,ACTN1,BSN,CD63,CTSZ,DMXL2,EEF1G,FCGR2B,FOS,FYN,GAPDH,GLO1,GNG2,GPM6B,HINT1,HSPA8,MAP1A,MAPK1,MTOR,NEFH,OASL,PBXIP1,PKM,PPA1,PPP3R1,PRDX3,SNAP91,SUCLG1
PTP4A1		phosphatase		1,644	2,80E-02	AARS1,ACTN1,LAMA2,PKM,PPA1,PPP1R12A,PRDX2,ROCK1,ZEB1
ZBTB17		transcription regulator			2,81E-02	CDKN2B,FOXM1,NGFR,SGO1,TPX2,UBE2C,VPS72
tretinoin		chemical - endogenous mammalian		-0,327	2,81E-02	AGO1,ALDH9A1,ANXA2,APOD,ATP1B3,BAMBI,BNIP3L,BPIFA1,CCR1,CD38,CD63,CD80,CD86,CDCA7,CDKN2B,CERS3,CLPS,CREM,CSE1L,CSNK1A1,CTSK,CTSL,CXCR4,DAP3,DUOXA1,E2F4,EEF1G,EFS,ETV1,ETV6,FFAR3,FGF4,FOS,FOXP3,FUBP3,GIMAP2,HIP1,IFIT5,IGF1,ITGA2,ITGB1,ITGB3,KAT2B,KRT1,LIPE,MAP3K8,MDK,MORC2,NEFH,NUMB,OASL,PAX6,PIK3C2A,PLEKHO2,PRDX2,RGS5,RNF10,S100A8,SLC16A13,SLC25A15,SMAD4,SMAD6,SP1,STAT1,STAT6,TGFB1,TPR,UBE2C,VEGF…
EPAS1		transcription regulator		-1,492	2,84E-02	CA9,CXCL12,CXCR4,CYP51A1,DGAT2,FAM13A,FBLN2,FOS,GCHFR,ITGB3,NEU3,OMA1,SLC2A1,TGFB1,UNG
KDR		kinase			2,85E-02	ANXA2,CD38,CREBBP,CXCR4,SNAI2
bicalutamide		chemical drug		1,387	2,85E-02	DDIT4,FOS,NPEPPS,SORD,TMPRSS2
arsenic trioxide		chemical drug	Activated	2,771	2,90E-02	ATF6,ATP1B3,ATP2B1,BNIP3L,CASP8,CDC45,COX5B,COX6B1,CYP51A1,FAIM,HSPA8,ITGB1,KAT7,KDELR1,POLD1,PPA1,RRAS2,S100A8,UQCR10
DDX5		enzyme		-1,095	2,92E-02	ATP5MC1,COX5B,FOS,NFAT5,TGFB1,UQCR10
SMURF1		enzyme			2,92E-02	ATF6,FERMT2,SMAD6
oxysterol		chemical - endogenous mammalian			2,92E-02	NR1H3,SCP2,TGFB1
Ifn gamma		complex		-0,239	2,92E-02	BAG1,CD86,CSE1L,ESR1,IL33,MAPK1,PSME1,STAT1
cephaloridine		chemical drug		-0,647	2,92E-02	ADAT1,CDC45,CSMD1,CXCL14,DDIT4,DNAH9,NGFR,TAC3
3M-011		chemical reagent		-0,068	2,97E-02	CD80,CD86,IFNA1/IFNA13,STAT1
fluvoxamine		chemical drug			2,97E-02	CCR1,FOS,GAPDH,RPL13A
betulinic acid		chemical drug		-0,152	2,97E-02	CXCL12,PKM,SP1,SP4
methapyrilene		chemical drug		1,890	3,01E-02	ACADL,AMACR,ANXA2,ASS1,FBP1,IGF1,ITGB1,NSFL1C,RPL13A,SCP2
filgrastim		biologic drug		-0,419	3,06E-02	ADAM15,ADGRG3,B2M,CATSPER2,CXCR4,FBP1,GAPDH,HIP1,HP,IFIT5,LGALS8,NECTIN2,OASL,PARP16,PATZ1,PRDX2,PSME1,QSOX1,SLC26A6,SORD,STAT1,TUBB1,ZFP36L1,ZNF395
CALCA		other		-0,481	3,08E-02	CD86,CREM,CTSK,CXCR4,FOS,IGF1,LIMA1,MTFR1L
LTBR		transmembrane receptor		0,447	3,08E-02	CD80,CD86,CXCL12,GPM6B,MFGE8
MBD2		transcription regulator			3,11E-02	ADAM15,ASS1,CDKN2B,ESR1,FOXP3,LHX8
saikosaponin A		chemical reagent			3,13E-02	CDKN2B,FOS
ARHGEF1		other			3,13E-02	ATP7A,FOS
HTR4		G-protein coupled receptor			3,13E-02	CARTPT,CXCL12
GRB10		other			3,13E-02	FOS,IGF1
LY86		other			3,13E-02	CD80,CD86
RAB7A		enzyme			3,13E-02	FOS,MTOR
OTUB1		enzyme			3,13E-02	ESR1,FOXM1
CLDN2		other			3,13E-02	ITGA2,ITGB1
trimethyltin		chemical reagent			3,13E-02	FOS,P2RX1
ETV6-NTRK3		fusion gene/product			3,13E-02	NGEF,STAT1
sulfo-N-succinimidyl oleate		chemical toxicant			3,13E-02	SMAD4,TLR6
PML		transcription regulator		-0,631	3,21E-02	ACADL,CDKN2B,CXCR4,HSD17B7,LIPE,MAPK1,NSFL1C,PIK3C2A,RRAS2,SNAI2,STAT1,ZEB1
PPARA		ligand-dependent nuclear receptor		1,848	3,21E-02	ACADL,ALDH9A1,ANXA2,ASL,ASS1,BCKDK,CA9,CCNT1,CD63,CTSL,CXCL12,CYP51A1,FOS,GLUL,HSD17B10,ME2,NR1H3,PAQR7,PPA1,S100A8,SCP2,SELENBP1,SMC2,SMC4,SORD
ascorbic acid		chemical - endogenous mammalian	Activated	2,184	3,24E-02	CASP8,DSPP,IGF1,ITGA2,ITGB1,ITGB3,SLC2A1,TGFB1
mirdametinib		chemical drug		0,747	3,28E-02	DDIT4,ESRRB,ETV1,TGFB1
RAB1B		other		-1,067	3,28E-02	CYTH1,GOLGA3,KDELR1,RABAC1
SKP2		other		-0,130	3,28E-02	FOXP3,SLC2A1,ZEB1,ZEB2
FHIT		enzyme		1,987	3,28E-02	GCHFR,RAB11A,RABAC1,SNAI2
LOC105372576		other		-0,655	3,28E-02	ATP7A,FOS,PPIE,SECISBP2
bryostatin 1		chemical drug			3,28E-02	CD80,CD86,CXCR4,FOXP3
HOXA3		transcription regulator		0,271	3,32E-02	ANXA2,ITGB1,ROCK1,RUNX1,STAT6
KAT2B	-1,297	transcription regulator			3,32E-02	B2M,CD80,FOXP3,KAT2B,NR1H3
PF543		chemical - kinase inhibitor		1,342	3,32E-02	ITGB3,KIFC1,PLAC8,ROCK1,TGFB1
KLF2		transcription regulator		0,726	3,33E-02	ADAM15,ASS1,CD86,CDKN2B,CXCR4,FOXP3,ITGB1,ITGB3,MYH10,SLC2A1,STAT1,TGFB1
bucladesine		chemical toxicant		-0,240	3,34E-02	ACER2,ADGRL2,ASS1,BAMBI,CD38,CD80,CD86,CREM,CXCR4,FOS,GLUL,IGF1,LIPE,MACROD1,QSOX1,SLC2A1,SP1,TBC1D1,TGFB1,ZEB1,ZEB2
G-1		chemical reagent			3,35E-02	ESR1,FOS,PAQR7
TFF3		other			3,35E-02	CTSK,FOS,WT1
BCR-ABL1		fusion gene/product		-0,670	3,40E-02	CXCR4,FOXM1,FYN,NUMB,PKM,SLC2A1,SNAI2,UNG
RAC1		enzyme		0,389	3,52E-02	CD86,ESR1,FOS,IL33,ITGB1,SNAI2,SRF,STAT1,TGFB1
TLE3		other			3,52E-02	ACAD9,ATP5PO,ECSIT,ETFDH,NDUFAF3,NDUFAF6,UQCR10
CIP2A		other		-0,186	3,53E-02	CDKN2B,CYSRT1,FAP,NPTX1,PKM,SLC12A8
OGT		enzyme		-0,956	3,57E-02	DLST,DUOXA1,FOS,FOXM1,NGFR,PSMB7,SP1,SUCLG1
L-arginine		chemical - endogenous mammalian			3,58E-02	ASL,ASS1,IGF1,SLC2A1,TGFB1
TRPS1		transcription regulator		1,000	3,58E-02	FOXM1,RUNX1,SNAI2,TPX2,ZEB1
peptide YY 3-36		biologic drug			3,60E-02	FOS
hydroxamic acid		chemical - other			3,60E-02	CXCR4
Ral		group			3,60E-02	VEGFC
growth factor receptor		group			3,60E-02	FOS
danshen extract		chemical drug			3,60E-02	TGFB1
GSK 189254		chemical drug			3,60E-02	FOS
Ctla2a/Ctla2b		other			3,60E-02	TGFB1
(-)-OSU 6162		chemical drug			3,60E-02	FOS
RNF217-AS1		other			3,60E-02	INTU
pridopidine		chemical drug			3,60E-02	FOS
HJURP		other			3,60E-02	CENPA
FSIP1		other			3,60E-02	SNAI2
SRF-ELK1		complex			3,60E-02	FOS
GRSF1		other			3,60E-02	AGO2
T2		other			3,60E-02	ATP5PO
OPCML		other			3,60E-02	SNAI2
BRINP1		peptidase			3,60E-02	ESR1
VPS36		other			3,60E-02	ESR1
WASHC5		other			3,60E-02	ATP7A
SLC22A16		transporter			3,60E-02	FGF4
CYTL1		cytokine			3,60E-02	IGF1
2810408I11Rik		other			3,60E-02	CCNYL1
KRT71		other			3,60E-02	ATP7A
Flicr		other			3,60E-02	FOXP3
TBX18		transcription regulator			3,60E-02	SNAI2
HDAC class I inhibitors		chemical drug			3,60E-02	SNAI2
ZG16B		other			3,60E-02	CXCR4
Dcpp1 (includes others)		other			3,60E-02	OTUD7B
ASTN2		other			3,60E-02	ASTN1
FGF14		growth factor			3,60E-02	FOS
TCFL5		transcription regulator			3,60E-02	CD2
Gm13570/Gm4984		other			3,60E-02	MPC2
PRELID1		other			3,60E-02	STAT6
KDM7A		enzyme			3,60E-02	FGF4
nitecapone		chemical reagent			3,60E-02	TGFB1
Oxi-4503		chemical drug			3,60E-02	CXCL12
thymidine kinase		group			3,60E-02	PRKDC
mediator		complex			3,60E-02	FOS
PF-4523655		biologic drug			3,60E-02	DDIT4
ARHGEF17		other			3,60E-02	FOS
pidilizumab		biologic drug			3,60E-02	CXCR4
SGTA		other			3,60E-02	IGF1
MAP1B		other			3,60E-02	MAP1A
EHD1		other			3,60E-02	ITGB1
ADAM28		peptidase			3,60E-02	DSPP
KIFAP3	-1,196	other			3,60E-02	FOS
TMED10		transporter			3,60E-02	TMED9
TNIP2		other			3,60E-02	MAP3K8
ADARB1		enzyme			3,60E-02	PRPS1
ASF1B		other			3,60E-02	ASF1A
IPO5		transporter			3,60E-02	IL33
AMPH		other			3,60E-02	BIN1
PROTOR		group			3,60E-02	FOXP3
NPVF		other			3,60E-02	FOS
ANXA13		other			3,60E-02	CD80
DIAPH3		enzyme			3,60E-02	SRF
SCN7A		ion channel			3,60E-02	FOS
PDGF-Rβ dimer		complex			3,60E-02	SNAI2
WNT10A		other			3,60E-02	DSPP
ANKS1A		other			3,60E-02	FOS
MAP7		other			3,60E-02	TRPV4
EPGN		growth factor			3,60E-02	FOS
POLDIP2		other			3,60E-02	POLD1
TAX1BP3		transcription regulator			3,60E-02	FOS
SRRM4		other			3,60E-02	REST
VPS18		transporter			3,60E-02	ITGB1
TPO		enzyme			3,60E-02	FOXP3
JAM2		other			3,60E-02	CXCL12
ARL6IP5		other			3,60E-02	ITGB3
serelaxin		biologic drug			3,60E-02	TGFB1
RAB5B		enzyme			3,60E-02	FOS
CD164		other			3,60E-02	CXCR4
cytarabine/filgrastim/fludarabine phosphate		biologic drug			3,60E-02	FOS
CAND1		transcription regulator			3,60E-02	CUL1
P4HA1		enzyme			3,60E-02	AGO2
tetramethylpyrazine		chemical - endogenous non-mammalian			3,60E-02	CXCR4
chemotherapy/tretinoin		chemical drug			3,60E-02	KAT2B
EXOSC10		kinase			3,60E-02	FOS
Cyb5r3		enzyme			3,60E-02	SRF
ZNF140		transcription regulator			3,60E-02	FCGR2B
matrine		chemical reagent			3,60E-02	SP1
ETP-46464		chemical reagent			3,60E-02	OASL
angiotensin-converting enzyme inhibitor		chemical drug			3,60E-02	KNG1
broussoflavonol b		chemical reagent			3,60E-02	ESR1
PD 123177		chemical reagent			3,60E-02	ZEB1
NBI 27914		chemical drug			3,60E-02	FOS
guanfacine		chemical drug			3,60E-02	FOS
mirin		chemical reagent			3,60E-02	IL33
flurothyl		chemical drug			3,60E-02	FOS
dihydrotetrabenazine		chemical drug			3,60E-02	TGFB1
ralaniten		chemical reagent			3,60E-02	UBE2C
selfotel		chemical drug			3,60E-02	FOS
(R)-5-(2-azetidnylmethoxy)-2-chloropyridine		chemical drug			3,60E-02	FOS
AZ10606120		chemical reagent			3,60E-02	CD86
SU9597		chemical - kinase inhibitor			3,60E-02	PAX6
ONO-8711		chemical drug			3,60E-02	FOS
MnTM-2-PyP		chemical reagent			3,60E-02	FOXM1
SH-4-54		chemical reagent			3,60E-02	FOXP3
SDM25N		chemical reagent			3,60E-02	CD86
LINC02599		other			3,60E-02	SNAI2
cevimeline		chemical drug			3,60E-02	HNRNPA2B1
CTOP		chemical reagent			3,60E-02	FOS
beryllium hydroxide		chemical reagent			3,60E-02	CD80
Ac-DEVD-CHO		chemical reagent			3,60E-02	FOS
ibutamoren		chemical drug			3,60E-02	FOS
LY 354740		chemical drug			3,60E-02	FOS
droxidopa		chemical drug			3,60E-02	FOS
glycosphingolipid		chemical - other			3,60E-02	AMBN
polysialic acid		chemical drug			3,60E-02	NGFR
tin		chemical reagent			3,60E-02	ESR1
ML385		chemical reagent			3,60E-02	IFNA1/IFNA13
Nppb		other		1,000	3,60E-02	EIF2B2,GNG2,PPP3R1,RRAS2
irbesartan		chemical drug			3,60E-02	FOS,ITGB3,SMAD6,TGFB1
SMAD4	-1,287	transcription regulator		0,207	3,64E-02	CDKN2B,CSF1,FAP,FOS,FOXP3,GCNT1,HP,ITGB1,MTOR,PAX6,RUNX1,SMAD4,SMAD6,SNAI2,TGFB1
progesterone		chemical - endogenous mammalian		-0,549	3,67E-02	APOD,CD86,CDKN2B,CSF1,CXCL12,CXCR4,EDN3,ELL2,ESR1,FOS,FOXP3,HSPA8,HUNK,IGF1,IL33,ITGA2,ITGB1,ITGB3,LAMA2,LIPE,MDK,MYO1D,NR1H3,PKM,PRPSAP1,RNF185,RYR3,SERPINA11,SLC2A1,SRSF7,STAT1,TGFB1,TIAM1,WNT5B,ZEB1
TCF4		transcription regulator		0,000	3,76E-02	ARHGAP4,CASP8,CD2,CD38,CDKN2B,CREM,GEMIN5,HCST,ITGB3,NEIL1,NGFR,NIBAN3,PLAC8,SMAD4,SMAD6,SNAI2,TXNDC5,WARS1,ZEB2
prostaglandin E1		chemical - endogenous mammalian			3,81E-02	CD86,CREM,FOS
Ras homolog		group			3,81E-02	FOS,ITGB1,ITGB3
SPZ1		transcription regulator			3,81E-02	MAPK1,SNAI2,ZEB1
PIM2		kinase			3,81E-02	CD38,FOXP3,PKM
tranilast		chemical drug			3,81E-02	CD80,CD86,TGFB1
lapatinib		chemical drug			3,81E-02	ESR1,FOS,ITGA2
phenyl-N-tert-butylnitrone		chemical reagent			3,81E-02	CD80,CD86,TGFB1
Notch		group		0,533	3,84E-02	ADAM15,CDCA7,CDKN2B,FCGR2B,IL17RB,MEX3A,PATZ1,SMAD6,ZEB1,ZEB2
ziritaxestat		chemical drug		-1,342	3,85E-02	APOL6,CA9,DDIT4,OASL,PBXIP1
STAT6	-1,323	transcription regulator	Inhibited	-2,607	3,89E-02	ASS1,CD2,CD38,CD80,CLPS,CYB561A3,CYTH1,FOXP3,GPM6B,HNRNPH3,IGF1,IL33,KCTD12,LIPE,OASL,PLCD1,PSMB6,RETNLB,SAMD4A,SELENBP1,STAT6,TGFB1,USP2
PRL		cytokine		0,157	3,89E-02	ANXA2,B2M,BAG1,CTSH,ESR1,FOS,HSD17B7,IFIT5,MFGE8,PAQR7,PAQR8,PLCD1,PSME1,RABAC1,SCP2,STAT1,TGFB1
FEV		transcription regulator		1,134	3,92E-02	ANXA2,CXCR4,FOS,GABPB1,GCHFR,ITGB1,KAT7
CD24		other			3,92E-02	FOS,HOMER3,NAGK,OASL,PRDX2,SMC4,TPR,TUFT1
CAMP		other		0,055	3,92E-02	CD80,CD86,CSF1,CXCR4,PMS2,SNAI2,TGFB1,VEGFC
ganglioside GM3		chemical - endogenous mammalian			3,93E-02	AMBN,CD80
tolfenamic acid		chemical drug			3,93E-02	SP1,SP4
FBXO42	-1,288	other			3,93E-02	CSF1,STAT1
LRRC32		other			3,93E-02	FOXP3,TGFB1
CTSZ	-1,255	peptidase			3,93E-02	CD80,CD86
CD2AP		other			3,93E-02	SH3KBP1,TGFB1
CDKN2B	-1,217	transcription regulator			3,93E-02	CD80,CD86
ERP29		transporter			3,93E-02	SNAI2,ZEB2
DIAPH1		other			3,93E-02	CDKN2B,PAX6
F2RL3		G-protein coupled receptor			3,93E-02	CD63,FOS
SCUBE3		other			3,93E-02	SNAI2,TGFB1
DDB1		other			3,93E-02	PYGO2,STAT1
1,1-bis(3'-indolyl)-1-(4-hydroxyphenyl)methane		chemical reagent			3,93E-02	SNAI2,ZEB1
niflumic acid		chemical drug			3,93E-02	CD80,CD86
MI-503		chemical reagent			3,93E-02	BATF3,DDIT4
MIR124		group		1,154	3,94E-02	REST,ROCK1,SMYD3,SNAI2
SPRY2		other			3,94E-02	ETV1,FOS,SLC2A1,ZEB1
green tea polyphenol		chemical drug		1,109	3,94E-02	CASP8,FOS,IGF1,TGFB1
ATP5IF1	-1,211	other			3,99E-02	ACAD9,ACADL,ACADSB,ETFDH,PRDX2,PRDX3
gemcitabine		chemical drug		-0,695	3,99E-02	CXCL12,CXCR4,MDK,PKM,PRKDC,WT1
ritonavir		chemical drug			4,00E-02	ATP2B1,CARS1,EEF1AKMT2,FGGY,HUNK,LIPE,NAGK,TRIM31,WNT5B,WT1
IFNG		cytokine		0,494	4,07E-02	ABCC1,ADGRG1,APOL6,ASS1,ATG3,B2M,CASP8,CCR1,CD2,CD38,CD63,CD80,CD86,CDKN2B,CREM,CSE1L,CSF1,CTSH,CTSK,CTSZ,CXCL12,CXCR4,DSPP,E2F4,ERAP1,FBP1,FCGR2B,FOS,FOXP3,GCHFR,GLUL,GNG2,GPR12,HIP1,HSPA8,IFIT5,IGF1,IL17RB,ITGB1,ITGB3,KCTD12,MAP3K8,MORC2,MYH10,OASL,PAX6,PKM,PLA2G6,PLCG1,PMEL,PRDX2,PSME1,S100A8,SHB,SLC14A1,SLC2A1,SMAD4,SNAI2,STAT1,STAT6,TGFB1,TLR6,UBE2C,UBE4B,VEGFC,WARS1,ZEB2
EIF4E		translation regulator	Inhibited	-2,186	4,09E-02	B2M,CTSZ,DGUOK,ESR1,FOXM1,IL33,KAT2B,PHB,PRPS1,STK25,TUSC2,UBE2C,VEGFC
LGR4		transmembrane receptor		-0,152	4,13E-02	ESR1,GLUL,SLC16A10,ZEB1,ZEB2
estradiol benzoate		chemical drug		-0,702	4,13E-02	ESR1,FOS,HSPA8,IGF1,PAQR8,TAC3,TGFB1
TCL1A		transcription regulator			4,13E-02	CCR1,CTSH,FCGR2B,FOS,S100A8,SCARB2,SNX6
NEDD9		other		0,378	4,13E-02	CA9,DDIT4,FOS,ITGA2,PLAC8,SLC14A1,SLC2A1
CDK4/6		group		-0,816	4,23E-02	CDC45,ITSN2,KRT1,MACF1,NIBAN2,TUBB1
FGF21		growth factor		-0,354	4,23E-02	ATF6,DGAT2,FOS,IGF1,SLC2A1,TGFB1
MSTN		growth factor		0,000	4,23E-02	CTSK,FOS,IGF1,MTOR,SLC2A1,TGFB1
FLT3LG		cytokine		0,841	4,23E-02	CD80,CD86,CXCL12,CXCR4,FOXP3,ROCK1
3M-001		chemical drug		-0,068	4,29E-02	CD80,CD86,IFNA1/IFNA13,STAT1
RAD21		transcription regulator			4,29E-02	CXCL12,SNAI2,TGFB1,ZEB1
SRA1		transcription regulator			4,29E-02	LIPE,TMEM65,TMPRSS2
ITGA9		other			4,29E-02	CXCL12,CXCL14,TGFB1
selenomethylselenocysteine		chemical - endogenous mammalian			4,29E-02	ABCC1,ATP1B3,PSME1
RASSF1		other		0,633	4,34E-02	CXCR4,EMP1,ESR1,FOS,MDK,SRPX,TUBB1
homocysteine		chemical - endogenous mammalian		0,864	4,34E-02	ANXA2,ATF6,CXCL12,FYN,PKM,PRDX2,SNAI2
TMPRSS2-ERG		fusion gene/product		0,251	4,35E-02	DDIT4,FAP,OASL,OSBPL6,SP1,VEGFC,WNT5B,ZEB1,ZEB2
methylprednisolone		chemical drug		0,645	4,40E-02	ADGRL2,AGO1,ANGPTL2,ANXA2,ASS1,ATP5IF1,B2M,CD38,CREM,CTSH,DDIT4,EMP1,FCGR2B,FOS,GCHFR,HSD17B10,HSD3B7,IGF1,IMP3,ITGA2,ITGB1,NGEF,NR1H3,PAQR7,PLLP,SCP2,SORD,STAT1,TLR6,USP2,ZFP36L1,ZNF394
EPHB4		kinase		-0,277	4,42E-02	CXCR4,RUNX1,SHB,SMAD6,TGFB1
LMNB1		other			4,42E-02	B2M,CXCL12,CYP51A1,SP1,ZFR
MMP1		peptidase		-1,387	4,42E-02	CXCL12,FOS,IFNA1/IFNA13,IGF1,TGFB1
RIPK2		kinase		0,730	4,48E-02	ACADL,CD86,DGAT2,IL33,NR1H3,TANK
MUC1		other		-1,501	4,48E-02	ABCC1,CD86,OASL,POLD2,SNAI2,STAT1
uranyl nitrate		chemical toxicant		1,414	4,50E-02	ATP5IF1,FBP1,GPI,HNRNPA2B1,HSPA8,PRDX2,SCP2,TNFAIP1
RRP1B		transcription regulator			4,50E-02	CREBBP,HDAC11,POLD1,RPL13A,RPS5,SMAD6,TGFB1,VEGFC
EHMT1		transcription regulator		-0,707	4,50E-02	CD38,EDN3,FAIM,IL17RC,ITPRIP,NIBAN2,NUB1,SELENBP1
STK11		kinase	Inhibited	-2,183	4,56E-02	ALDH9A1,ASS1,ASTN1,ATP5MC1,CARTPT,COX6B1,COX8A,CYP4V2,FBXO9,GAPDH,GPI,IL33,PKM,POLD2,PPA1,SNAI2,UQCR10
ERG		transcription regulator		0,855	4,63E-02	ACTN1,ADGRG1,ARHGAP17,ARHGAP4,CXCR4,FYN,MYO1D,NUMB,RYR3,SLC24A1,TACC1,TMPRSS2,ZEB1
TSLP		cytokine		0,480	4,67E-02	CD63,CD80,CD86,TGFB1
RYR1		ion channel			4,67E-02	ACADL,AFG3L2,ETFDH,GAPDH
ACVRL1		kinase		-1,732	4,67E-02	CXCL12,CXCR4,SMAD6,STAT1
dalfampridine		chemical drug		0,218	4,67E-02	EGR4,FOS,HSPA8,PKM
phorbol 12,13-dibutyrate		chemical - endogenous non-mammalian		1,954	4,67E-02	FOS,ITGA2,MAP3K8,PPP1R12A
alefacept		biologic drug		0,372	4,72E-02	ADGRG1,CD2,STAT1,STAT6,TGFB1
NKX3-1		transcription regulator			4,72E-02	CTSZ,FES,FOS,RUNX1,TMPRSS2
JAG1		growth factor	Inhibited	-2,000	4,72E-02	CD86,CDKN2B,ITGB3,SNAI2,TGFB1
EBI3		cytokine		-0,625	4,72E-02	B2M,CD80,CD86,FOS,STAT1
6-amino-4-(4-phenoxyphenylethylamino)quinazoline		chemical reagent			4,80E-02	ITGB1,KAT2B
Ck2		complex			4,80E-02	FOS,NGFR
ZFAS1		other			4,80E-02	ZEB1,ZEB2
LINC01139		other			4,80E-02	MAPK1,PKM
DKK3		cytokine			4,80E-02	ATF6,CDKN2B
NQO2		enzyme			4,80E-02	CXCL12,CXCR4
ganetespib		chemical drug			4,80E-02	STAT1,WT1
CNBP		transcription regulator			4,80E-02	DUSP3,PABPC1
TNFRSF17		transmembrane receptor			4,80E-02	CD80,CD86
AFF1		transcription regulator			4,80E-02	IGF1,RPTOR
ANPEP		peptidase			4,80E-02	CD63,TGFB1
RCOR2		transcription regulator			4,80E-02	NEFH,REST
midazolam		chemical drug			4,80E-02	CD80,CD86
IFNK		cytokine			4,81E-02	CD80,CD86,STAT1
rifampin		chemical drug			4,83E-02	ABCC1,ATP2B1,CARS1,CSF1,EEF1AKMT2,FGGY,HUNK,NAGK,TRIM31,WT1
SOX4		transcription regulator		0,686	4,84E-02	B3GNT8,CD2,EMP1,FOS,IGF1,KANK1,MEX3A,PPM1F,RNF144A,SNX10,TIAM1,TMEM255A
PRDM1		transcription regulator		-0,324	4,84E-02	ADGRG1,CA9,CD86,CXCR4,CYP4V2,DDIT4,ERAP1,ESR1,FOS,NFAT5,PCDH18,PLAC8,PRKDC,S100A8,STAT6
fluticasone propionate		chemical drug		1,508	4,86E-02	CD80,CD86,DDIT4,EMP1,MFGE8,PLAC8,S100A8,SRPX,STAT1,TGFB1,WARS1
MET		kinase		0,333	4,91E-02	ESR1,FOS,HIP1,IGF1,ITGB1,RUNX1,TGFB1,VEGFC,ZEB2
bexarotene		chemical drug		-0,653	4,99E-02	COX8A,CTSH,DDIT4,EIF1,GPM6B,MAP3K8,MPC2,NGFR,PAX6,RABAC1,REST,TGFB1
